# Supplementary material for: 2,4,5-Triphenyl-1-(prop-2-en-1-yl)-1H-imidazole
Source: Acta Crystallogr Sect E Struct Rep Online. 2013 May 31;69(Pt 6):o988–9. doi: 10.1107/S1600536813014104 (PMC3685121; doi:10.1107/S1600536813014104)
Supplement: Supplementary file 1 [file e-69-0o988-sup1.cif]

##############################################################################
#                                                                            #
# This CIF contains the data in a paper accepted for publication in          #
# Acta Crystallographica Section E. It conforms to the requirements of       #
# Notes for Authors for Acta Crystallographica Section E, and has been       #
# peer reviewed under the auspices of the IUCr Commission on Journals.       #
#                                                                            #
# Full details of the Crystallographic Information File format               #
# are given in the paper "The Crystallographic Information File (CIF):       #
# a New Standard Archive File for Crystallography" by S. R. Hall, F. H.      #
# Allen and I. D. Brown [Acta Cryst. (1991), A47, 655-685].                  #
#                                                                            #
# The current version of the core CIF dictionary is obtainable from          #
# ftp://ftp.iucr.org/pub/cif_core.dic.                                       #
#                                                                            #
# Software is freely available for graphical display of the structure(s)     #
# in this CIF. For information consult the CIF software page                 #
# http://www.iucr.org/resources/cif/software.                                #
#                                                                            #
# This file may be used for bona fide research purposes within the           #
# scientific community so long as proper attribution is given to the journal # 
# article from which it was obtained.                                        #
#                                                                            #
##############################################################################
data_global
_audit_creation_method     'PLATON <TABLE ACC> option'
_journal_date_recd_electronic     2013-05-15
_journal_date_accepted     2013-05-21
_journal_name_full     'Acta Crystallographica, Section E'
_journal_year     2013
_journal_volume     69
_journal_issue      6
_journal_page_first     o988
_journal_page_last     o989
_journal_paper_category     QO
_journal_paper_doi     10.1107/S1600536813014104
_journal_coeditor_code     ZP2005
_publ_contact_author_name
;
Shaaban Kamel Mohamed
;
_publ_contact_author_address
;
Chemistry Department,
Faculty of Science,
Minia University,
61519 El-Minia,
Egypt
;
_publ_contact_author_email     'shaabankamel@yahoo.com'
_publ_contact_author_fax     ?
_publ_contact_author_phone     ?
_publ_section_title
;
2,4,5-Triphenyl-1-(prop-2-en-1-yl)-1<i>H</i>-imidazole
;
loop_
    _publ_author_name
    _publ_author_address
    'Akkurt, Mehmet'
;
Department of Physics,
Faculty of Sciences,
Erciyes University,
38039 Kayseri,
Turkey
;
    'Mohamed, Shaaban K.'
;
Chemistry and Environmental Division,
Manchester Metropolitan University,
Manchester,
M1 5GD,
England
Chemistry Department,
Faculty of Science,
Mini University,
61519 El-Minia,
Egypt
;
    'Adel A. E. Marzouk'
;
Pharmaceutical Chemistry Department,
Faculty of Pharmacy,
Al Azhar University,
Egypt
;
    'V. M. Abbasov'
;
Mamedaliev Institute of Petrochemical Processes,
National Academy of Sciences of Azerbaijan,
Baku,
Azerbaijan
;
    'Francisco Santoyo-Gonzalez'
;
Department of Organic Chemistry,
Faculty of Science,
Institute of Biotechnology,
Granada University,
Granada, E-18071,
Spain
;
_publ_section_synopsis     .
data_I
_chemical_name_systematic
;
2,4,5-Triphenyl-1-(prop-2-en-1-yl)-1<i>H</i>-imidazole
;
_chemical_name_common     ?
_chemical_formula_moiety     'C24 H20 N2'
_chemical_formula_sum     'C24 H20 N2'
_chemical_formula_structural     ?
_chemical_formula_iupac     'C24 H20 N2'
_chemical_formula_weight     336.42
_chemical_melting_point     ?
_symmetry_cell_setting     monoclinic
_symmetry_space_group_name_H-M     'P 21/n'
_symmetry_space_group_name_Hall     '-P 2yn'
loop_
    _symmetry_equiv_pos_site_id
    _symmetry_equiv_pos_as_xyz
    1 x,y,z
    2 1/2-x,1/2+y,1/2-z
    3 -x,-y,-z
    4 1/2+x,1/2-y,1/2+z
_cell_length_a     10.362(3)
_cell_length_b     8.938(2)
_cell_length_c     19.387(5)
_cell_angle_alpha     90
_cell_angle_beta     90.340(5)
_cell_angle_gamma     90
_cell_volume     1795.5(8)
_cell_formula_units_Z     4
_cell_measurement_reflns_used     2698
_cell_measurement_theta_min     2.223
_cell_measurement_theta_max     21.505
_cell_measurement_temperature     100(2)
_cell_special_details
;
;
_exptl_crystal_description     'plate'
_exptl_crystal_colour     'colourless'
_exptl_crystal_size_max     0.140
_exptl_crystal_size_mid     0.140
_exptl_crystal_size_min     0.003
_exptl_crystal_size_rad     ?
_exptl_crystal_density_diffrn     1.245
_exptl_crystal_density_meas     ?
_exptl_crystal_density_method     'Not Measured'
_exptl_crystal_F_000     712
_exptl_absorpt_coefficient_mu     0.073
_exptl_absorpt_correction_type     refdelf
_exptl_absorpt_process_details     '(XABS2; Parkin <i>et al.</i>, 1995)'
_exptl_absorpt_correction_T_min     0.990
_exptl_absorpt_correction_T_max     1.000
_exptl_special_details
;
;
_diffrn_ambient_temperature     100(2)
_diffrn_radiation_type     'MoK\a'
_diffrn_radiation_wavelength     0.71073
_diffrn_radiation_source     'sealed tube'
_diffrn_radiation_monochromator     'graphite'
_diffrn_measurement_device_type     'Bruker SMART APEX CCD area-detector'
_diffrn_measurement_method     'phi and omega scans'
_diffrn_detector_area_resol_mean     ?
_diffrn_reflns_number     17127
_diffrn_reflns_av_R_equivalents     0.0460
_diffrn_reflns_av_sigmaI/netI     0.0363
_diffrn_reflns_theta_min     2.10
_diffrn_reflns_theta_max     25.00
_diffrn_reflns_theta_full     25.00
_diffrn_measured_fraction_theta_max     1.000
_diffrn_measured_fraction_theta_full     1.000
_diffrn_reflns_limit_h_min     -12
_diffrn_reflns_limit_h_max     12
_diffrn_reflns_limit_k_min     -10
_diffrn_reflns_limit_k_max     10
_diffrn_reflns_limit_l_min     -23
_diffrn_reflns_limit_l_max     23
_diffrn_reflns_reduction_process
;
;
_diffrn_standards_number     ?
_diffrn_standards_interval_count     ?
_diffrn_standards_decay_%     ?
_refine_special_details
;
Refinement on <i>F</i>^2^ for ALL reflections except those flagged by the user
for potential systematic errors. Weighted <i>R</i>-factors <i>wR</i> and all
goodnesses of fit <i>S</i> are based on <i>F</i>^2^, conventional
<i>R</i>-factors <i>R</i> are based on <i>F</i>, with <i>F</i> set to zero for
negative <i>F</i>^2^. The observed criterion of <i>F</i>^2^ > \s(<i>F</i>^2^)
is used only for calculating -<i>R</i>-factor-obs <i>etc</i>. and is not
relevant to the choice of reflections for refinement. <i>R</i>-factors based
on <i>F</i>^2^ are statistically about twice as large as those based on
<i>F</i>, and <i>R</i>-factors based on ALL data will be even larger.
;
_reflns_number_total     3168
_reflns_number_gt     2442
_reflns_threshold_expression     I>2\s(I)
_refine_ls_structure_factor_coef     Fsqd
_refine_ls_matrix_type     full
_refine_ls_R_factor_all     0.0783
_refine_ls_R_factor_gt     0.0619
_refine_ls_wR_factor_gt     0.1676
_refine_ls_wR_factor_ref     0.1825
_refine_ls_goodness_of_fit_ref     1.040
_refine_ls_restrained_S_all     1.038
_refine_ls_number_reflns     3168
_refine_ls_number_parameters     299
_refine_ls_number_restraints     12
_refine_ls_number_constraints     ?
_refine_ls_hydrogen_treatment     constr
_refine_ls_weighting_scheme     calc
_refine_ls_weighting_details
         'calc w=1/[\s^2^(Fo^2^)+(0.0987P)^2^+0.7593P] where P=(Fo^2^+2Fc^2^)/3'
_atom_sites_solution_hydrogens     geom
_atom_sites_solution_primary     direct
_atom_sites_solution_secondary     difmap
_refine_ls_shift/su_max     0.000
_refine_ls_shift/su_mean     0.000
_refine_diff_density_max     0.491
_refine_diff_density_min     -0.290
_refine_ls_extinction_method     'none'
_refine_ls_abs_structure_details     ?
_refine_ls_abs_structure_Flack     .
loop_
    _atom_type_symbol
    _atom_type_description
    _atom_type_scat_dispersion_real
    _atom_type_scat_dispersion_imag
    _atom_type_scat_source
    C C 0.0033 0.0016 ' International Tables Vol C Tables 4.2.6.8 and 6.1.1.4'
    H H 0.0000 0.0000 ' International Tables Vol C Tables 4.2.6.8 and 6.1.1.4'
    N N 0.0061 0.0033 ' International Tables Vol C Tables 4.2.6.8 and 6.1.1.4'
_computing_data_collection     'SMART (Bruker, 2001)'
_computing_cell_refinement     'SAINT (Bruker, 2001)'
_computing_data_reduction     'SAINT (Bruker, 2001)'
_computing_structure_solution     'SHELXS97 (Sheldrick, 2008)'
_computing_structure_refinement     'SHELXL97 (Sheldrick, 2008)'
_computing_molecular_graphics     'ORTEP-3 for Windows (Farrugia, 2012)'
_computing_publication_material
                                'WinGX (Farrugia, 2012) and PLATON (Spek, 2009)'
loop_
    _atom_site_type_symbol
    _atom_site_label
    _atom_site_fract_x
    _atom_site_fract_y
    _atom_site_fract_z
    _atom_site_U_iso_or_equiv
    _atom_site_thermal_displace_type
    _atom_site_calc_flag
    _atom_site_refinement_flags
    _atom_site_occupancy
    _atom_site_disorder_assembly
    _atom_site_disorder_group
    N N1 -0.08400(18) 0.74686(19) 0.49897(9) 0.0410(6) Uani d . 1.000 A .
    N N2A 0.1170(5) 0.7384(5) 0.5420(2) 0.0353(16) Uani d UP 0.615(3) A 1
    C C1 -0.0060(2) 0.8077(2) 0.45077(12) 0.0403(7) Uani d . 1.000 . .
    C C2A 0.1231(6) 0.8099(6) 0.4794(3) 0.0360(17) Uani d UP 0.615(3) A 1
    C C3 -0.0081(2) 0.6952(2) 0.54940(11) 0.0402(7) Uani d . 1.000 . .
    C C4 -0.0590(2) 0.6243(2) 0.61210(11) 0.0394(7) Uani d . 1.000 A .
    C C5 0.0089(2) 0.5150(2) 0.64866(11) 0.0437(7) Uani d . 1.000 . .
    C C6 -0.0425(2) 0.4520(3) 0.70782(12) 0.0486(8) Uani d . 1.000 A .
    C C7 -0.1627(3) 0.4953(3) 0.73117(12) 0.0515(8) Uani d . 1.000 . .
    C C8 -0.2316(2) 0.6021(3) 0.69493(13) 0.0489(8) Uani d . 1.000 A .
    C C9 -0.1804(2) 0.6654(3) 0.63597(13) 0.0454(8) Uani d . 1.000 . .
    C C10 -0.0566(2) 0.8751(2) 0.38715(11) 0.0390(7) Uani d . 1.000 A .
    C C11 -0.1781(2) 0.8326(3) 0.36242(12) 0.0441(8) Uani d . 1.000 . .
    C C12 -0.2281(2) 0.8935(3) 0.30231(12) 0.0482(8) Uani d . 1.000 A .
    C C13 -0.1588(2) 0.9992(3) 0.26605(12) 0.0496(8) Uani d . 1.000 . .
    C C14 -0.0392(2) 1.0439(3) 0.29035(12) 0.0494(8) Uani d . 1.000 A .
    C C15 0.0118(2) 0.9824(2) 0.35016(11) 0.0429(7) Uani d . 1.000 . .
    C C16A 0.2459(4) 0.8604(4) 0.44996(18) 0.0334(11) Uani d P 0.615(3) A 1
    C C17A 0.2941(6) 0.9947(9) 0.4667(4) 0.0396(16) Uani d P 0.615(3) A 1
    C C18A 0.4150(3) 1.0459(4) 0.43689(18) 0.0403(11) Uani d P 0.615(3) A 1
    C C19A 0.4771(4) 0.9553(5) 0.39306(19) 0.0470(14) Uani d P 0.615(3) A 1
    C C20A 0.4300(4) 0.8172(5) 0.3761(2) 0.0543(14) Uani d P 0.615(3) A 1
    C C21A 0.3143(5) 0.7684(5) 0.4041(2) 0.0500(16) Uani d P 0.615(3) A 1
    C C22A 0.2230(4) 0.7339(5) 0.5920(2) 0.0505(10) Uani d P 0.615(3) A 1
    C C23A 0.3217(4) 0.6142(5) 0.5810(2) 0.0505(10) Uani d P 0.615(3) A 1
    C C24A 0.3129(6) 0.5098(6) 0.5380(2) 0.0505(10) Uani d P 0.615(3) A 1
    C C24B 0.3213(17) 0.999(2) 0.4606(8) 0.060(2) Uani d P 0.385(3) A 2
    C C17B 0.2961(4) 0.5016(5) 0.5314(2) 0.085(4) Uani d GP 0.385(3) A 2
    C C18B 0.4132(4) 0.4561(4) 0.5598(2) 0.0480(19) Uani d GP 0.385(3) A 2
    C C19B 0.4774(3) 0.5477(5) 0.6067(2) 0.058(2) Uani d GP 0.385(3) A 2
    C C20B 0.4245(4) 0.6848(5) 0.6252(2) 0.063(3) Uani d GP 0.385(3) A 2
    N N2B 0.1125(8) 0.7634(8) 0.4574(4) 0.039(2) Uani d UP 0.385(3) A 2
    C C2B 0.1184(10) 0.6892(9) 0.5210(5) 0.038(3) Uani d UP 0.385(3) A 2
    C C16B 0.2432(3) 0.6387(5) 0.5499(2) 0.0393(19) Uani d GP 0.385(3) A 2
    C C23B 0.3136(8) 0.8876(10) 0.4214(4) 0.060(2) Uani d P 0.385(3) A 2
    C C21B 0.3074(4) 0.7303(4) 0.5968(2) 0.059(3) Uani d GP 0.385(3) A 2
    C C22B 0.2197(8) 0.7681(9) 0.4076(4) 0.060(2) Uani d P 0.385(3) A 2
    H H6 0.00520 0.37850 0.73250 0.0580 Uiso c R 1.000 . .
    H H7 -0.19750 0.45210 0.77180 0.0620 Uiso c R 1.000 A .
    H H8 -0.31430 0.63210 0.71050 0.0590 Uiso c R 1.000 . .
    H H9 -0.22900 0.73820 0.61130 0.0540 Uiso c R 1.000 A .
    H H5 0.09120 0.48350 0.63290 0.0530 Uiso c R 1.000 A .
    H H22B 0.26730 0.83200 0.59130 0.0610 Uiso c RP 0.615(3) A 1
    H H23A 0.39730 0.61750 0.60890 0.0610 Uiso c RP 0.615(3) A 1
    H H24A 0.23890 0.50240 0.50900 0.0610 Uiso c RP 0.615(3) A 1
    H H24B 0.38020 0.43820 0.53430 0.0610 Uiso c RP 0.615(3) A 1
    H H11 -0.22710 0.76080 0.38720 0.0530 Uiso c R 1.000 A .
    H H12 -0.31050 0.86250 0.28590 0.0580 Uiso c R 1.000 . .
    H H13 -0.19300 1.04080 0.22470 0.0600 Uiso c R 1.000 A .
    H H14 0.00840 1.11730 0.26590 0.0590 Uiso c R 1.000 . .
    H H15 0.09440 1.01370 0.36610 0.0510 Uiso c R 1.000 A .
    H H17A 0.24920 1.05690 0.49830 0.0480 Uiso c RP 0.615(3) A 1
    H H18A 0.44920 1.14150 0.44820 0.0490 Uiso c RP 0.615(3) A 1
    H H19A 0.55590 0.98800 0.37330 0.0560 Uiso c RP 0.615(3) A 1
    H H20A 0.47620 0.75470 0.34530 0.0650 Uiso c RP 0.615(3) A 1
    H H21A 0.28130 0.67260 0.39230 0.0600 Uiso c RP 0.615(3) A 1
    H H22A 0.18590 0.72080 0.63850 0.0610 Uiso c RP 0.615(3) A 1
    H H17B 0.25230 0.43900 0.49930 0.1020 Uiso c RP 0.385(3) A 2
    H H18B 0.44940 0.36250 0.54720 0.0570 Uiso c RP 0.385(3) A 2
    H H19B 0.55740 0.51670 0.62610 0.0700 Uiso c RP 0.385(3) A 2
    H H20B 0.46830 0.74740 0.65720 0.0760 Uiso c RP 0.385(3) A 2
    H H21B 0.27130 0.82390 0.60940 0.0710 Uiso c RP 0.385(3) A 2
    H H22C 0.26510 0.67060 0.40850 0.0730 Uiso c RP 0.385(3) A 2
    H H22D 0.18350 0.78200 0.36070 0.0730 Uiso c RP 0.385(3) A 2
    H H23B 0.38800 0.87800 0.39330 0.0730 Uiso c RP 0.385(3) A 2
    H H24C 0.25300 1.02150 0.49140 0.0730 Uiso c RP 0.385(3) A 2
    H H24D 0.39560 1.06170 0.45950 0.0730 Uiso c RP 0.385(3) A 2
loop_
    _atom_site_aniso_label
    _atom_site_aniso_U_11
    _atom_site_aniso_U_22
    _atom_site_aniso_U_33
    _atom_site_aniso_U_12
    _atom_site_aniso_U_13
    _atom_site_aniso_U_23
    N1 0.0465(10) 0.0351(10) 0.0414(11) -0.0013(8) 0.0027(9) 0.0000(8)
    N2A 0.046(2) 0.028(3) 0.032(3) 0.004(2) -0.0003(18) 0.0005(16)
    C1 0.0441(13) 0.0320(12) 0.0449(13) 0.0033(9) 0.0037(10) 0.0038(9)
    C2A 0.049(3) 0.029(3) 0.030(3) 0.005(2) -0.003(2) -0.0054(18)
    C3 0.0446(13) 0.0327(12) 0.0432(13) 0.0008(9) 0.0022(10) 0.0040(9)
    C4 0.0460(13) 0.0309(11) 0.0413(12) -0.0001(9) 0.0022(10) -0.0008(9)
    C5 0.0513(14) 0.0391(12) 0.0409(12) 0.0048(10) 0.0069(10) 0.0014(10)
    C6 0.0609(16) 0.0417(13) 0.0433(13) 0.0056(11) 0.0074(11) 0.0063(10)
    C7 0.0666(16) 0.0457(14) 0.0422(13) -0.0032(12) 0.0094(12) 0.0021(11)
    C8 0.0518(14) 0.0391(13) 0.0559(15) -0.0005(11) 0.0143(12) -0.0039(11)
    C9 0.0502(14) 0.0319(12) 0.0540(14) 0.0001(10) 0.0025(11) 0.0034(10)
    C10 0.0455(13) 0.0305(11) 0.0411(12) 0.0009(9) 0.0034(10) -0.0004(9)
    C11 0.0456(13) 0.0334(12) 0.0533(14) 0.0013(10) 0.0012(11) -0.0001(10)
    C12 0.0486(14) 0.0419(13) 0.0539(14) -0.0003(11) -0.0080(11) -0.0054(11)
    C13 0.0610(15) 0.0465(14) 0.0413(13) 0.0024(12) -0.0080(11) 0.0011(11)
    C14 0.0612(16) 0.0450(14) 0.0418(13) -0.0069(12) -0.0030(11) 0.0060(11)
    C15 0.0500(13) 0.0384(12) 0.0401(12) -0.0043(10) -0.0033(10) 0.0009(10)
    C16A 0.0321(19) 0.041(2) 0.0270(18) 0.0065(16) 0.0013(15) -0.0007(15)
    C17A 0.030(3) 0.038(2) 0.051(3) 0.005(2) 0.010(2) 0.000(2)
    C18A 0.0308(19) 0.050(2) 0.040(2) -0.0044(17) 0.0001(15) -0.0003(17)
    C19A 0.041(2) 0.059(3) 0.041(2) 0.0007(18) -0.0045(16) -0.0068(18)
    C20A 0.050(2) 0.063(3) 0.050(2) 0.000(2) 0.0207(19) -0.020(2)
    C21A 0.064(3) 0.048(3) 0.038(2) -0.006(2) 0.003(2) -0.0151(18)
    C22A 0.0504(16) 0.061(2) 0.0401(14) 0.0030(14) 0.0057(13) 0.0122(12)
    C23A 0.0504(16) 0.061(2) 0.0401(14) 0.0030(14) 0.0057(13) 0.0122(12)
    C24A 0.0504(16) 0.061(2) 0.0401(14) 0.0030(14) 0.0057(13) 0.0122(12)
    C24B 0.060(4) 0.073(4) 0.048(3) -0.007(3) -0.011(3) 0.010(2)
    C17B 0.080(7) 0.040(5) 0.136(10) -0.013(5) 0.001(7) -0.001(5)
    C18B 0.033(3) 0.066(4) 0.045(3) -0.002(3) -0.002(3) 0.004(3)
    C19B 0.060(4) 0.055(4) 0.060(4) -0.009(3) 0.029(3) -0.015(3)
    C20B 0.058(4) 0.069(5) 0.062(4) -0.004(4) -0.031(4) -0.018(4)
    N2B 0.053(4) 0.036(4) 0.029(4) -0.008(3) 0.001(3) 0.003(3)
    C2B 0.052(4) 0.024(5) 0.039(5) -0.005(4) -0.004(4) 0.000(3)
    C16B 0.037(3) 0.050(4) 0.031(3) -0.014(3) 0.003(3) -0.008(3)
    C23B 0.060(4) 0.073(4) 0.048(3) -0.007(3) -0.011(3) 0.010(2)
    C21B 0.085(6) 0.052(4) 0.040(4) 0.007(4) 0.004(4) -0.018(3)
    C22B 0.060(4) 0.073(4) 0.048(3) -0.007(3) -0.011(3) 0.010(2)
_geom_special_details
;
Bond distances, angles <i>etc</i>. have been calculated using the rounded
fractional coordinates. All su's are estimated from the variances of the
(full) variance-covariance matrix. The cell e.s.d.'s are taken into account in
the estimation of distances, angles and torsion angles
;
loop_
    _geom_bond_atom_site_label_1
    _geom_bond_atom_site_label_2
    _geom_bond_site_symmetry_1
    _geom_bond_site_symmetry_2
    _geom_bond_distance
    _geom_bond_publ_flag
    N1 C1 . . 1.353(3) no
    N1 C3 . . 1.334(3) no
    N2A C2A . . 1.373(7) no
    N2A C3 . . 1.361(6) no
    N2A C22A . . 1.461(6) no
    N2B C2B . . 1.401(12) no
    N2B C22B . . 1.477(11) no
    N2B C1 . . 1.296(8) no
    C1 C2A . . 1.445(7) no
    C1 C10 . . 1.467(3) no
    C2A C16A . . 1.469(7) no
    C2B C3 . . 1.426(10) no
    C2B C16B . . 1.477(11) no
    C3 C4 . . 1.471(3) no
    C4 C5 . . 1.395(3) no
    C4 C9 . . 1.392(3) no
    C5 C6 . . 1.387(3) no
    C6 C7 . . 1.383(4) no
    C7 C8 . . 1.382(4) no
    C8 C9 . . 1.384(4) no
    C10 C11 . . 1.397(3) no
    C10 C15 . . 1.394(3) no
    C11 C12 . . 1.384(3) no
    C12 C13 . . 1.381(3) no
    C13 C14 . . 1.382(3) no
    C14 C15 . . 1.385(3) no
    C16A C17A . . 1.339(9) no
    C16A C21A . . 1.406(6) no
    C16B C17B . . 1.390(6) no
    C16B C21B . . 1.390(6) no
    C17A C18A . . 1.457(7) no
    C17B C18B . . 1.390(6) no
    C18A C19A . . 1.341(5) no
    C18B C19B . . 1.390(6) no
    C19A C20A . . 1.367(6) no
    C19B C20B . . 1.390(6) no
    C20A C21A . . 1.389(6) no
    C20B C21B . . 1.390(6) no
    C22A C23A . . 1.496(6) no
    C22B C23B . . 1.468(12) no
    C23A C24A . . 1.254(6) no
    C23B C24B . . 1.255(19) no
    C5 H5 . . 0.9500 no
    C6 H6 . . 0.9500 no
    C7 H7 . . 0.9500 no
    C8 H8 . . 0.9500 no
    C9 H9 . . 0.9500 no
    C11 H11 . . 0.9500 no
    C12 H12 . . 0.9500 no
    C13 H13 . . 0.9500 no
    C14 H14 . . 0.9500 no
    C15 H15 . . 0.9500 no
    C17A H17A . . 0.9500 no
    C17B H17B . . 0.9500 no
    C18A H18A . . 0.9500 no
    C18B H18B . . 0.9500 no
    C19A H19A . . 0.9500 no
    C19B H19B . . 0.9500 no
    C20A H20A . . 0.9500 no
    C20B H20B . . 0.9500 no
    C21A H21A . . 0.9500 no
    C21B H21B . . 0.9500 no
    C22A H22A . . 0.9900 no
    C22A H22B . . 0.9900 no
    C22B H22C . . 0.9900 no
    C22B H22D . . 0.9900 no
    C23A H23A . . 0.9500 no
    C23B H23B . . 0.9500 no
    C24A H24A . . 0.9500 no
    C24A H24B . . 0.9500 no
    C24B H24C . . 0.9500 no
    C24B H24D . . 0.9500 no
loop_
    _geom_angle_atom_site_label_1
    _geom_angle_atom_site_label_2
    _geom_angle_atom_site_label_3
    _geom_angle_site_symmetry_1
    _geom_angle_site_symmetry_2
    _geom_angle_site_symmetry_3
    _geom_angle
    _geom_angle_publ_flag
    C1 N1 C3 . . . 107.06(18) no
    C2A N2A C3 . . . 105.9(4) no
    C2A N2A C22A . . . 124.1(5) no
    C3 N2A C22A . . . 129.4(3) no
    C2B N2B C22B . . . 124.0(8) no
    C1 N2B C2B . . . 105.6(7) no
    C1 N2B C22B . . . 130.0(7) no
    N1 C1 C2A . . . 107.2(3) no
    N2B C1 C10 . . . 122.9(4) no
    N1 C1 C10 . . . 122.26(19) no
    N1 C1 N2B . . . 112.2(4) no
    C2A C1 C10 . . . 130.0(3) no
    N2A C2A C1 . . . 106.6(5) no
    N2A C2A C16A . . . 122.1(5) no
    C1 C2A C16A . . . 131.1(4) no
    N2B C2B C3 . . . 106.7(7) no
    C3 C2B C16B . . . 132.1(7) no
    N2B C2B C16B . . . 120.8(8) no
    C2B C3 C4 . . . 129.6(4) no
    N1 C3 C4 . . . 122.82(19) no
    N1 C3 C2B . . . 105.6(4) no
    N1 C3 N2A . . . 112.5(2) no
    N2A C3 C4 . . . 123.8(2) no
    C5 C4 C9 . . . 118.0(2) no
    C3 C4 C5 . . . 122.63(19) no
    C3 C4 C9 . . . 119.34(19) no
    C4 C5 C6 . . . 120.6(2) no
    C5 C6 C7 . . . 120.5(2) no
    C6 C7 C8 . . . 119.4(2) no
    C7 C8 C9 . . . 120.2(2) no
    C4 C9 C8 . . . 121.2(2) no
    C11 C10 C15 . . . 118.1(2) no
    C1 C10 C11 . . . 119.59(19) no
    C1 C10 C15 . . . 122.34(19) no
    C10 C11 C12 . . . 120.9(2) no
    C11 C12 C13 . . . 120.3(2) no
    C12 C13 C14 . . . 119.5(2) no
    C13 C14 C15 . . . 120.5(2) no
    C10 C15 C14 . . . 120.7(2) no
    C17A C16A C21A . . . 119.3(5) no
    C2A C16A C21A . . . 120.5(4) no
    C2A C16A C17A . . . 120.3(4) no
    C2B C16B C17B . . . 121.1(5) no
    C17B C16B C21B . . . 120.0(3) no
    C2B C16B C21B . . . 118.9(5) no
    C16A C17A C18A . . . 120.4(6) no
    C16B C17B C18B . . . 120.0(4) no
    C17A C18A C19A . . . 118.6(4) no
    C17B C18B C19B . . . 120.0(4) no
    C18A C19A C20A . . . 121.7(4) no
    C18B C19B C20B . . . 120.0(3) no
    C19A C20A C21A . . . 119.8(4) no
    C19B C20B C21B . . . 120.0(4) no
    C16A C21A C20A . . . 120.2(4) no
    C16B C21B C20B . . . 120.0(4) no
    N2A C22A C23A . . . 115.9(4) no
    N2B C22B C23B . . . 113.7(7) no
    C22A C23A C24A . . . 125.4(4) no
    C22B C23B C24B . . . 136.7(11) no
    C4 C5 H5 . . . 120.00 no
    C6 C5 H5 . . . 120.00 no
    C5 C6 H6 . . . 120.00 no
    C7 C6 H6 . . . 120.00 no
    C6 C7 H7 . . . 120.00 no
    C8 C7 H7 . . . 120.00 no
    C7 C8 H8 . . . 120.00 no
    C9 C8 H8 . . . 120.00 no
    C4 C9 H9 . . . 119.00 no
    C8 C9 H9 . . . 119.00 no
    C10 C11 H11 . . . 120.00 no
    C12 C11 H11 . . . 120.00 no
    C11 C12 H12 . . . 120.00 no
    C13 C12 H12 . . . 120.00 no
    C12 C13 H13 . . . 120.00 no
    C14 C13 H13 . . . 120.00 no
    C13 C14 H14 . . . 120.00 no
    C15 C14 H14 . . . 120.00 no
    C10 C15 H15 . . . 120.00 no
    C14 C15 H15 . . . 120.00 no
    C16A C17A H17A . . . 120.00 no
    C18A C17A H17A . . . 120.00 no
    C16B C17B H17B . . . 120.00 no
    C18B C17B H17B . . . 120.00 no
    C17A C18A H18A . . . 121.00 no
    C19A C18A H18A . . . 121.00 no
    C17B C18B H18B . . . 120.00 no
    C19B C18B H18B . . . 120.00 no
    C18A C19A H19A . . . 119.00 no
    C20A C19A H19A . . . 119.00 no
    C18B C19B H19B . . . 120.00 no
    C20B C19B H19B . . . 120.00 no
    C19A C20A H20A . . . 120.00 no
    C21A C20A H20A . . . 120.00 no
    C19B C20B H20B . . . 120.00 no
    C21B C20B H20B . . . 120.00 no
    C16A C21A H21A . . . 120.00 no
    C20A C21A H21A . . . 120.00 no
    C20B C21B H21B . . . 120.00 no
    C16B C21B H21B . . . 120.00 no
    N2A C22A H22B . . . 108.00 no
    N2A C22A H22A . . . 108.00 no
    H22A C22A H22B . . . 107.00 no
    C23A C22A H22A . . . 108.00 no
    C23A C22A H22B . . . 108.00 no
    N2B C22B H22D . . . 109.00 no
    H22C C22B H22D . . . 108.00 no
    C23B C22B H22C . . . 109.00 no
    C23B C22B H22D . . . 109.00 no
    N2B C22B H22C . . . 109.00 no
    C22A C23A H23A . . . 117.00 no
    C24A C23A H23A . . . 117.00 no
    C22B C23B H23B . . . 112.00 no
    C24B C23B H23B . . . 112.00 no
    H24A C24A H24B . . . 120.00 no
    C23A C24A H24A . . . 120.00 no
    C23A C24A H24B . . . 120.00 no
    C23B C24B H24C . . . 120.00 no
    C23B C24B H24D . . . 120.00 no
    H24C C24B H24D . . . 120.00 no
loop_
    _geom_torsion_atom_site_label_1
    _geom_torsion_atom_site_label_2
    _geom_torsion_atom_site_label_3
    _geom_torsion_atom_site_label_4
    _geom_torsion_site_symmetry_1
    _geom_torsion_site_symmetry_2
    _geom_torsion_site_symmetry_3
    _geom_torsion_site_symmetry_4
    _geom_torsion
    _geom_torsion_publ_flag
    C3 N1 C1 C2A . . . . -8.2(3) no
    C3 N1 C1 C10 . . . . 179.56(17) no
    C1 N1 C3 N2A . . . . 9.1(3) no
    C1 N1 C3 C4 . . . . 178.39(17) no
    C3 N2A C22A C23A . . . . 105.6(5) no
    C2A N2A C3 N1 . . . . -6.0(4) no
    C22A N2A C3 N1 . . . . 165.4(4) no
    C2A N2A C3 C4 . . . . -175.2(3) no
    C22A N2A C3 C4 . . . . -3.8(6) no
    C3 N2A C2A C16A . . . . -174.0(4) no
    C3 N2A C2A C1 . . . . 0.6(5) no
    C22A N2A C2A C1 . . . . -171.4(4) no
    C2A N2A C22A C23A . . . . -84.4(6) no
    C22A N2A C2A C16A . . . . 14.0(8) no
    N1 C1 C10 C11 . . . . -23.1(3) no
    N1 C1 C2A N2A . . . . 4.7(4) no
    C2A C1 C10 C15 . . . . -14.0(4) no
    C2A C1 C10 C11 . . . . 166.6(3) no
    N1 C1 C2A C16A . . . . 178.7(5) no
    C10 C1 C2A N2A . . . . 176.1(3) no
    C10 C1 C2A C16A . . . . -9.9(7) no
    N1 C1 C10 C15 . . . . 156.25(19) no
    N2A C2A C16A C17A . . . . -86.4(7) no
    N2A C2A C16A C21A . . . . 93.4(6) no
    C1 C2A C16A C21A . . . . -79.8(6) no
    C1 C2A C16A C17A . . . . 100.4(7) no
    N1 C3 C4 C9 . . . . -28.6(3) no
    N2A C3 C4 C5 . . . . -41.4(4) no
    N1 C3 C4 C5 . . . . 150.5(2) no
    N2A C3 C4 C9 . . . . 139.5(3) no
    C9 C4 C5 C6 . . . . -1.4(3) no
    C3 C4 C5 C6 . . . . 179.5(2) no
    C5 C4 C9 C8 . . . . 1.2(3) no
    C3 C4 C9 C8 . . . . -179.6(2) no
    C4 C5 C6 C7 . . . . 0.7(3) no
    C5 C6 C7 C8 . . . . 0.1(4) no
    C6 C7 C8 C9 . . . . -0.2(4) no
    C7 C8 C9 C4 . . . . -0.4(4) no
    C1 C10 C11 C12 . . . . -179.6(2) no
    C11 C10 C15 C14 . . . . -0.5(3) no
    C1 C10 C15 C14 . . . . -179.8(2) no
    C15 C10 C11 C12 . . . . 1.1(3) no
    C10 C11 C12 C13 . . . . -0.8(4) no
    C11 C12 C13 C14 . . . . -0.1(4) no
    C12 C13 C14 C15 . . . . 0.7(4) no
    C13 C14 C15 C10 . . . . -0.4(3) no
    C2A C16A C17A C18A . . . . -179.2(5) no
    C17A C16A C21A C20A . . . . -0.6(7) no
    C21A C16A C17A C18A . . . . 1.0(8) no
    C2A C16A C21A C20A . . . . 179.6(4) no
    C16A C17A C18A C19A . . . . -0.6(8) no
    C17A C18A C19A C20A . . . . -0.2(6) no
    C18A C19A C20A C21A . . . . 0.6(6) no
    C19A C20A C21A C16A . . . . -0.2(6) no
    N2A C22A C23A C24A . . . . -8.4(7) no
loop_
    _geom_hbond_atom_site_label_D
    _geom_hbond_atom_site_label_H
    _geom_hbond_atom_site_label_A
    _geom_hbond_site_symmetry_A
    _geom_hbond_distance_DH
    _geom_hbond_distance_HA
    _geom_hbond_distance_DA
    _geom_hbond_angle_DHA
    _geom_hbond_publ_flag
    C17A H17A N1 3_576 0.95 2.45 3.246(8) 141 yes
    C24A H24A N2A . 0.95 2.54 2.882(8) 101 no
    C21A H21A Cg3 3_566 0.95 2.98 3.888(5) 160 yes
    C21B H21B Cg4 3_576 0.95 2.99 3.914(4) 163 yes
_iucr_refine_instructions_details
;
TITL B-2 in P2(1)/n
CELL  0.71073  10.3618   8.9378  19.3874   90.000   90.340   90.000
ZERR     4.00   0.0027   0.0024   0.0051    0.000    0.005    0.000
LATT   1
SYMM  1/2 - X, 1/2 + Y, 1/2 - Z
SFAC  C    H    N
UNIT  96   80   8
MERG   2
OMIT    -4.00  50.00
SIMU N2A N2B
SIMU C2A C2B
SIMU C16A C16B
SIMU C17A C17B
SIMU C18A C18B
SIMU C19A C19B
SIMU C20A C20B
SIMU C21A C21B
DELU N2A N2B
DELU C2A C2B
DELU C16A C16B
DELU C17A C17B
DELU C18A C18B
DELU C19A C19B
DELU C20A C20B
DELU C21A C21B
EADP C22A C23A C24A
EADP C22B C23B C24B
FMAP   2
PLAN    5
SIZE     0.00   0.14   0.14
ACTA
LIST   4
L.S.  13
TEMP -173.500
WGHT    0.098700    0.759300
FVAR       0.77127   0.61534
C1    1   -0.005951    0.807672    0.450767    11.00000    0.04409    0.03201 =
         0.04488    0.00376    0.00371    0.00330
C3    1   -0.008128    0.695193    0.549404    11.00000    0.04456    0.03275 =
         0.04324    0.00395    0.00224    0.00085
C4    1   -0.059013    0.624294    0.612099    11.00000    0.04596    0.03093 =
         0.04126   -0.00077    0.00220   -0.00014
C5    1    0.008912    0.515027    0.648659    11.00000    0.05132    0.03911 =
         0.04092    0.00142    0.00686    0.00483
AFIX  43
H5    2    0.091172    0.483480    0.632897    11.00000   -1.20000
AFIX   0
C6    1   -0.042531    0.451991    0.707824    11.00000    0.06094    0.04167 =
         0.04325    0.00631    0.00736    0.00557
AFIX  43
H6    2    0.005184    0.378453    0.732499    11.00000   -1.20000
AFIX   0
C7    1   -0.162692    0.495336    0.731167    11.00000    0.06662    0.04566 =
         0.04215    0.00210    0.00940   -0.00317
AFIX  43
H7    2   -0.197546    0.452091    0.771758    11.00000   -1.20000
AFIX   0
C8    1   -0.231559    0.602060    0.694933    11.00000    0.05177    0.03911 =
         0.05589   -0.00388    0.01432   -0.00046
AFIX  43
H8    2   -0.314341    0.632117    0.710535    11.00000   -1.20000
AFIX   0
C9    1   -0.180414    0.665397    0.635966    11.00000    0.05015    0.03195 =
         0.05403    0.00335    0.00247    0.00008
AFIX  43
H9    2   -0.229016    0.738225    0.611334    11.00000   -1.20000
AFIX   0
C10   1   -0.056632    0.875058    0.387146    11.00000    0.04548    0.03050 =
         0.04106   -0.00042    0.00341    0.00090
C11   1   -0.178099    0.832565    0.362421    11.00000    0.04562    0.03338 =
         0.05334   -0.00009    0.00118    0.00133
AFIX  43
H11   2   -0.227074    0.760832    0.387212    11.00000   -1.20000
AFIX   0
C12   1   -0.228141    0.893481    0.302307    11.00000    0.04861    0.04187 =
         0.05395   -0.00539   -0.00804   -0.00029
AFIX  43
H12   2   -0.310488    0.862496    0.285918    11.00000   -1.20000
AFIX   0
C13   1   -0.158756    0.999196    0.266050    11.00000    0.06100    0.04654 =
         0.04126    0.00110   -0.00800    0.00238
AFIX  43
H13   2   -0.192998    1.040841    0.224739    11.00000   -1.20000
AFIX   0
C14   1   -0.039164    1.043863    0.290355    11.00000    0.06124    0.04496 =
         0.04176    0.00598   -0.00304   -0.00686
AFIX  43
H14   2    0.008426    1.117308    0.265853    11.00000   -1.20000
AFIX   0
C15   1    0.011840    0.982375    0.350160    11.00000    0.04995    0.03842 =
         0.04013    0.00087   -0.00333   -0.00434
AFIX  43
H15   2    0.094373    1.013666    0.366148    11.00000   -1.20000
AFIX   0
PART    1
C2A   1    0.123080    0.809927    0.479406    21.00000    0.04913    0.02906 =
         0.03025   -0.00544   -0.00278    0.00529
C16A  1    0.245930    0.860437    0.449959    21.00000    0.03209    0.04093 =
         0.02703   -0.00072    0.00128    0.00653
C17A  1    0.294134    0.994683    0.466728    21.00000    0.03034    0.03794 =
         0.05085   -0.00022    0.00961    0.00534
AFIX  43
H17A  2    0.249235    1.056865    0.498263    21.00000   -1.20000
AFIX   0
C18A  1    0.415038    1.045945    0.436892    21.00000    0.03080    0.05032 =
         0.04025   -0.00034    0.00013   -0.00441
AFIX  43
H18A  2    0.449160    1.141536    0.448247    21.00000   -1.20000
AFIX   0
C19A  1    0.477139    0.955350    0.393065    21.00000    0.04106    0.05895 =
         0.04096   -0.00678   -0.00454    0.00074
AFIX  43
H19A  2    0.555925    0.987990    0.373273    21.00000   -1.20000
AFIX   0
C20A  1    0.429959    0.817193    0.376134    21.00000    0.05049    0.06284 =
         0.05030   -0.01994    0.02069   -0.00003
AFIX  43
H20A  2    0.476190    0.754710    0.345283    21.00000   -1.20000
AFIX   0
C21A  1    0.314304    0.768416    0.404138    21.00000    0.06444    0.04755 =
         0.03798   -0.01508    0.00301   -0.00550
AFIX  43
H21A  2    0.281316    0.672574    0.392286    21.00000   -1.20000
AFIX   0
N2A   3    0.117011    0.738386    0.542005    21.00000    0.04556    0.02809 =
         0.03163    0.00053   -0.00025    0.00425
C22A  1    0.222970    0.733929    0.591989    21.00000    0.05044    0.06145 =
         0.04006    0.01222    0.00572    0.00305
AFIX  23
H22A  2    0.185920    0.720803    0.638550    21.00000   -1.20000
H22B  2    0.267289    0.832042    0.591328    21.00000   -1.20000
AFIX   0
C23A  1    0.321690    0.614172    0.580996    21.00000    0.05044    0.06145 =
         0.04006    0.01222    0.00572    0.00305
AFIX  43
H23A  2    0.397288    0.617482    0.608918    21.00000   -1.20000
AFIX   0
C24A  1    0.312889    0.509822    0.537985    21.00000    0.05044    0.06145 =
         0.04006    0.01222    0.00572    0.00305
AFIX  93
H24A  2    0.238863    0.502394    0.509043    21.00000   -1.20000
H24B  2    0.380248    0.438200    0.534343    21.00000   -1.20000
AFIX   0
PART    2
C2B   1    0.118444    0.689194    0.521022   -21.00000    0.05174    0.02440 =
         0.03930    0.00024   -0.00438   -0.00533
AFIX  66
C16B  1    0.243223    0.638659    0.549894   -21.00000    0.03732    0.04965 =
         0.03145   -0.00850    0.00312   -0.01434
C17B  1    0.296123    0.501596    0.531400   -21.00000    0.07956    0.04020 =
         0.13573   -0.00078    0.00051   -0.01299
AFIX  43
H17B  2    0.252259    0.438987    0.499348   -21.00000   -1.20000
AFIX  65
C18B  1    0.413202    0.456139    0.559802   -21.00000    0.03258    0.06606 =
         0.04473    0.00383   -0.00172   -0.00245
AFIX  43
H18B  2    0.449356    0.362462    0.547162   -21.00000   -1.20000
AFIX  65
C19B  1    0.477383    0.547745    0.606698   -21.00000    0.05960    0.05490 =
         0.05968   -0.01518    0.02898   -0.00924
AFIX  43
H19B  2    0.557401    0.516676    0.626110   -21.00000   -1.20000
AFIX  65
C20B  1    0.424484    0.684809    0.625193   -21.00000    0.05774    0.06910 =
         0.06220   -0.01757   -0.03075   -0.00418
AFIX  43
H20B  2    0.468349    0.747417    0.657244   -21.00000   -1.20000
AFIX  65
C21B  1    0.307405    0.730268    0.596791   -21.00000    0.08545    0.05165 =
         0.04003   -0.01766    0.00382    0.00651
AFIX  43
H21B  2    0.271252    0.823945    0.609432   -21.00000   -1.20000
AFIX   0
N2B   3    0.112498    0.763444    0.457440   -21.00000    0.05266    0.03623 =
         0.02870    0.00338    0.00076   -0.00820
C22B  1    0.219679    0.768070    0.407592   -21.00000    0.06001    0.07345 =
         0.04767    0.01050   -0.01056   -0.00706
AFIX  23
H22C  2    0.265065    0.670613    0.408492   -21.00000   -1.20000
H22D  2    0.183492    0.781970    0.360654   -21.00000   -1.20000
AFIX   0
C23B  1    0.313592    0.887620    0.421366   -21.00000    0.06001    0.07345 =
         0.04767    0.01050   -0.01056   -0.00706
AFIX  43
H23B  2    0.387961    0.878039    0.393286   -21.00000   -1.20000
AFIX   0
C24B  1    0.321345    0.999385    0.460610   -21.00000    0.06001    0.07345 =
         0.04767    0.01050   -0.01056   -0.00706
AFIX  93
H24C  2    0.252961    1.021488    0.491402   -21.00000   -1.20000
H24D  2    0.395583    1.061686    0.459455   -21.00000   -1.20000
AFIX   0
PART    0
N1    3   -0.084005    0.746856    0.498969    11.00000    0.04654    0.03512 =
         0.04140   -0.00004    0.00274   -0.00129
HKLF 4
REM  B-2 in P2(1)/n
REM R1 =  0.0619 for   2442 Fo > 4sig(Fo)  and  0.0783 for all   3168 data
REM    299 parameters refined using     12 restraints
END
WGHT      0.0987      0.7599
REM Highest difference peak  0.491,  deepest hole -0.290,  1-sigma level  0.047
Q1    1   0.4177  0.5693  0.5764  11.00000  0.05    0.49
Q2    1   0.4164  0.9233  0.4215  11.00000  0.05    0.40
Q3    1   0.4435  0.4558  0.5783  11.00000  0.05    0.21
Q4    1   0.3781  0.8554  0.3625  11.00000  0.05    0.19
Q5    1   0.4425  0.6412  0.6264  11.00000  0.05    0.19
;
