# Supplementary material for: 2,4,5-Triphenyl-1-(prop-2-en-1-yl)-1H-imidazole
Source: Acta Crystallogr Sect E Struct Rep Online. 2013 May 31;69(Pt 6):o988–9. doi: 10.1107/S1600536813014104 (PMC3685121; doi:10.1107/S1600536813014104)
Supplement: Supplementary file 2 [file e-69-0o988-Isup2.hkl]

# 
# h,k,l, Fc-squared, Fo-squared, sigma(Fo-squared) and status flag 
# 
data_shelxl 
_shelx_title ' B-2 in P2(1)/n' 
_shelx_refln_list_code          4 
_shelx_F_calc_maximum      121.93 
_exptl_crystal_F_000       712.00 
_reflns_d_resolution_high  0.8410 
 
loop_ 
 _symmetry_equiv_pos_as_xyz 
 'x, y, z' 
 '-x+1/2, y+1/2, -z+1/2' 
 '-x, -y, -z' 
 'x-1/2, -y-1/2, z-1/2' 
 
_cell_length_a    10.362(3)
_cell_length_b     8.938(2)
_cell_length_c    19.387(5)
_cell_angle_alpha  90 
_cell_angle_beta   90.340(5) 
_cell_angle_gamma  90
 
_shelx_F_squared_multiplier     1.000 
 
loop_ 
 _refln_index_h 
 _refln_index_k 
 _refln_index_l 
 _refln_F_squared_calc 
 _refln_F_squared_meas 
 _refln_F_squared_sigma 
 _refln_observed_status 
   2   0   0      122.50      268.48      9.26 o 
   4   0   0     4491.69     4605.40    111.23 o 
   6   0   0      209.05      137.72      7.75 o 
   8   0   0       54.54       64.63      7.17 o 
  10   0   0       66.02       63.38     15.18 o 
  12   0   0       86.03       68.77      9.74 o 
   1   1   0       52.68       59.31      1.36 o 
   2   1   0     2374.02     2466.14     45.24 o 
   3   1   0       63.71       57.65      2.89 o 
   4   1   0        7.36        3.10      0.67 o 
   5   1   0        0.43        0.81      0.64 o 
   6   1   0     1572.58     1846.94     32.82 o 
   7   1   0       30.39       25.08      2.27 o 
   8   1   0       21.15       16.14      2.05 o 
   9   1   0        2.24        4.45      2.00 o 
  10   1   0      248.73      312.65     16.32 o 
  11   1   0        0.03        0.35      2.80 o 
  12   1   0        0.83       -0.66      4.10 o 
   0   2   0     1097.74      991.52     34.94 o 
   1   2   0        0.04        0.00      0.49 o 
   2   2   0      600.12      745.50     12.60 o 
   3   2   0        0.39        1.12      0.57 o 
   4   2   0      842.48      862.74     14.82 o 
   5   2   0       25.49       26.65      1.54 o 
   6   2   0      596.51      573.56     10.65 o 
   7   2   0        6.83        6.88      1.56 o 
   8   2   0       49.38       39.04      4.21 o 
   9   2   0        7.54       10.75      4.28 o 
  10   2   0       28.06       26.47      3.60 o 
  11   2   0        0.01        0.79      2.94 o 
  12   2   0        0.16       -1.69      3.16 o 
   1   3   0        4.25        2.83      0.68 o 
   2   3   0       23.42       35.72      1.90 o 
   3   3   0        2.14        0.66      0.67 o 
   4   3   0      579.59      460.06      8.64 o 
   5   3   0        5.45        6.62      1.00 o 
   6   3   0        2.17        1.10      0.89 o 
   7   3   0        0.63        1.63      1.17 o 
   8   3   0       37.52       50.13      4.07 o 
   9   3   0        2.84        1.89      1.91 o 
  10   3   0      100.67      106.10      9.67 o 
  11   3   0        0.00        3.09      2.92 o 
   0   4   0     3630.90     3705.87    103.37 o 
   1   4   0       40.90       52.78      2.47 o 
   2   4   0      588.93      599.03     11.60 o 
   3   4   0       25.38       34.04      2.47 o 
   4   4   0      181.11      187.26      4.42 o 
   5   4   0        0.06        0.02      0.87 o 
   6   4   0      479.13      480.01     11.05 o 
   7   4   0        0.06       -0.13      1.41 o 
   8   4   0       37.75       29.85      4.78 o 
   9   4   0        4.37        4.82      2.54 o 
  10   4   0      249.28      276.05     12.63 o 
  11   4   0        3.47        0.30      3.19 o 
   1   5   0       10.67        8.35      1.52 o 
   2   5   0      985.22     1065.43     23.19 o 
   3   5   0        0.69        0.37      1.07 o 
   4   5   0       84.71       91.53      3.69 o 
   5   5   0        7.45        7.89      1.52 o 
   6   5   0      159.09      154.17      5.74 o 
   7   5   0       11.21       12.83      2.22 o 
   8   5   0       24.18       30.75      3.95 o 
   9   5   0        0.00       -0.35      2.34 o 
  10   5   0        4.41       -4.14      3.22 o 
   0   6   0      743.46      763.80     31.60 o 
   1   6   0        1.88        1.21      1.74 o 
   2   6   0       13.06       20.59      1.98 o 
   3   6   0        6.77        8.35      1.61 o 
   4   6   0       32.03       24.47      2.49 o 
   5   6   0        0.06        0.44      1.50 o 
   6   6   0      903.44     1036.69     29.23 o 
   7   6   0       11.02       11.37      2.62 o 
   8   6   0        2.93        7.74      2.77 o 
   9   6   0        0.89        0.76      2.75 o 
  10   6   0        9.30       11.67      3.95 o 
   1   7   0        9.85       13.36      2.11 o 
   2   7   0      159.06      159.37      6.55 o 
   3   7   0        0.14        0.17      1.45 o 
   4   7   0      217.95      238.44      9.00 o 
   5   7   0        0.10       -0.53      1.79 o 
   6   7   0       74.56       58.73      6.55 o 
   7   7   0        0.03        1.38      2.45 o 
   8   7   0        9.90        3.02      3.69 o 
   9   7   0        0.23        0.54      3.09 o 
   0   8   0      476.96      495.09     18.89 o 
   1   8   0        0.15        0.26      1.64 o 
   2   8   0      262.66      279.90      9.74 o 
   3   8   0        1.14        0.19      1.91 o 
   4   8   0        0.08        0.80      2.21 o 
   5   8   0        1.68        0.88      2.82 o 
   6   8   0       31.96       27.42      3.93 o 
   7   8   0        0.02        4.16      3.10 o 
   8   8   0       22.25       25.40      5.53 o 
   1   9   0        0.07       -0.68      1.91 o 
   2   9   0        7.97        4.61      2.38 o 
   3   9   0        0.11       -0.71      2.29 o 
   4   9   0        1.06        2.36      3.30 o 
   5   9   0        0.65        1.17      2.73 o 
   6   9   0        8.86       14.61      3.60 o 
   0  10   0       26.70       14.72      5.24 o 
   1  10   0        1.89        3.40      2.72 o 
   2  10   0       10.38       10.11      3.12 o 
   3  10   0        0.06       -0.73      2.91 o 
   4  10   0       38.44       25.90      4.04 o 
 -11   0   1       17.43       36.84      8.46 o 
  -9   0   1      238.86      257.23     14.65 o 
  -7   0   1      196.98      215.49     13.04 o 
  -5   0   1       99.37       71.54      3.59 o 
  -3   0   1     1688.25     1282.16     31.75 o 
  -1   0   1    10585.52     9335.32    222.70 o 
   1   0   1    11207.08     9605.12    269.16 o 
   3   0   1     2455.32     1891.14     46.21 o 
   5   0   1        7.43       16.51      1.70 o 
   7   0   1      275.03      284.07     11.32 o 
   9   0   1      214.29      197.18     10.18 o 
  11   0   1       18.82       40.17      7.11 o 
 -12   1   1       18.64       21.29      4.39 o 
 -11   1   1       23.18       24.01      4.07 o 
 -10   1   1       12.59        5.89      2.80 o 
  -9   1   1       47.49       35.12      3.51 o 
  -8   1   1       79.76       89.14      4.65 o 
  -7   1   1      174.00      184.10      5.28 o 
  -6   1   1      624.98      734.67     14.09 o 
  -5   1   1      257.75      228.23      5.18 o 
  -4   1   1       60.11       32.71      1.60 o 
  -3   1   1      510.57      385.04      7.39 o 
  -2   1   1    10120.90     9839.72    177.14 o 
  -1   1   1     1468.09     1262.34     23.31 o 
   0   1   1       84.81       90.24      2.97 o 
   1   1   1     1933.89     1864.82     36.86 o 
   2   1   1     7853.49     8054.93    127.46 o 
   3   1   1      474.45      389.23      6.95 o 
   4   1   1      289.27      208.82      4.23 o 
   5   1   1      206.81      184.70      4.01 o 
   6   1   1      992.02     1101.27     18.87 o 
   7   1   1      242.14      271.31      7.76 o 
   8   1   1       41.30       38.60      2.96 o 
   9   1   1       60.18       43.04      3.87 o 
  10   1   1       16.50       16.68      2.94 o 
  11   1   1       18.59       17.31      5.03 o 
  12   1   1        7.20        7.28      3.59 o 
 -12   2   1       14.33       11.54      4.15 o 
 -11   2   1       43.32       45.40      6.77 o 
 -10   2   1        3.76        4.25      2.39 o 
  -9   2   1      165.70      183.23      8.08 o 
  -8   2   1       18.65       25.98      2.90 o 
  -7   2   1       78.51       81.70      4.02 o 
  -6   2   1        8.70        5.51      1.17 o 
  -5   2   1        2.08        4.38      0.90 o 
  -4   2   1      309.53      318.07      7.12 o 
  -3   2   1     1458.59     1352.42     22.38 o 
  -2   2   1     1053.47      968.90     16.16 o 
  -1   2   1     5346.44     5468.13     86.86 o 
   0   2   1    11212.52    11704.97    185.05 o 
   1   2   1     4506.15     4774.10     86.72 o 
   2   2   1     1932.18     1779.80     30.53 o 
   3   2   1     1254.87     1118.46     18.65 o 
   4   2   1      379.32      366.64      7.49 o 
   5   2   1       18.13       31.36      1.66 o 
   6   2   1        0.01       -0.02      0.77 o 
   7   2   1       45.86       45.75      4.05 o 
   8   2   1       16.16       19.01      2.45 o 
   9   2   1      146.26      160.32      7.51 o 
  10   2   1        0.10        1.03      2.15 o 
  11   2   1       21.06       19.25      3.51 o 
  12   2   1        7.81       15.10      4.08 o 
 -11   3   1        0.00        3.56      3.12 o 
 -10   3   1       25.01       27.14      3.65 o 
  -9   3   1        8.47        5.84      2.27 o 
  -8   3   1       11.38        9.33      2.25 o 
  -7   3   1       80.44       72.88      4.14 o 
  -6   3   1       79.21       69.83      3.13 o 
  -5   3   1       18.30       24.82      2.40 o 
  -4   3   1       99.00       85.22      3.30 o 
  -3   3   1      148.51      121.30      3.04 o 
  -2   3   1       24.93       23.41      1.72 o 
  -1   3   1      506.81      484.34      8.66 o 
   0   3   1        4.32        3.36      0.60 o 
   1   3   1     1136.01     1068.74     20.48 o 
   2   3   1        0.18        1.22      0.64 o 
   3   3   1        4.23        5.18      1.01 o 
   4   3   1       88.38       99.84      2.93 o 
   5   3   1        2.77        7.91      1.07 o 
   6   3   1       74.78       78.80      3.09 o 
   7   3   1      132.04      127.10     10.52 o 
   8   3   1       47.82       46.32      5.92 o 
   9   3   1       17.80       12.30      2.57 o 
  10   3   1        1.12        2.15      2.68 o 
  11   3   1        0.00        0.66      2.71 o 
 -11   4   1        5.91        1.66      3.51 o 
 -10   4   1        5.54        4.52      4.30 o 
  -9   4   1      132.83      125.52      7.95 o 
  -8   4   1       87.90       79.65      6.51 o 
  -7   4   1      112.50      115.17      5.90 o 
  -6   4   1        6.11        5.15      1.30 o 
  -5   4   1      216.19      207.02      4.92 o 
  -4   4   1       66.91       77.32      2.83 o 
  -3   4   1      119.25      114.21      3.21 o 
  -2   4   1       82.42       69.75      2.75 o 
  -1   4   1      173.98      163.14      4.08 o 
   0   4   1     1617.50     1712.72     32.41 o 
   1   4   1      145.27      142.71      3.99 o 
   2   4   1      137.30      130.32      4.11 o 
   3   4   1      130.60      126.05      4.34 o 
   4   4   1       79.81       85.26      3.09 o 
   5   4   1      274.44      279.24      6.57 o 
   6   4   1       19.78       21.84      1.88 o 
   7   4   1      261.14      213.68      9.28 o 
   8   4   1      144.08      148.88     10.60 o 
   9   4   1       87.00       77.20      6.56 o 
  10   4   1        7.52        7.30      3.30 o 
  11   4   1       14.48        5.98      3.43 o 
 -10   5   1       59.82       63.99      6.19 o 
  -9   5   1        8.39       10.72      2.99 o 
  -8   5   1       58.96       69.68      8.63 o 
  -7   5   1      306.22      302.13      9.16 o 
  -6   5   1       26.44       24.48      2.44 o 
  -5   5   1       34.85       30.12      2.46 o 
  -4   5   1      226.87      235.27      5.92 o 
  -3   5   1        0.47        0.47      0.97 o 
  -2   5   1       95.48      101.16      3.62 o 
  -1   5   1       64.54       66.68      3.34 o 
   0   5   1       10.20       12.44      1.09 o 
   1   5   1       75.46       90.92      4.59 o 
   2   5   1       77.61       86.99      3.63 o 
   3   5   1        0.10        0.02      0.95 o 
   4   5   1      130.57      142.06      5.00 o 
   5   5   1        0.98        0.33      1.17 o 
   6   5   1       67.65       46.96      3.43 o 
   7   5   1      383.19      346.97     13.44 o 
   8   5   1      109.09      111.65      9.70 o 
   9   5   1       28.59       19.74      3.76 o 
  10   5   1       59.61       57.30      7.97 o 
 -10   6   1       63.72       89.62      7.68 o 
  -9   6   1        0.47        1.06      2.90 o 
  -8   6   1       46.86       35.55      4.58 o 
  -7   6   1      263.80      252.93      9.07 o 
  -6   6   1      135.57      150.05      6.54 o 
  -5   6   1      194.51      184.87      6.55 o 
  -4   6   1        4.07        2.90      1.44 o 
  -3   6   1       72.92       79.13      3.82 o 
  -2   6   1       37.85       41.63      3.89 o 
  -1   6   1       12.23       14.86      1.93 o 
   0   6   1      251.99      270.20      7.83 o 
   1   6   1       17.73       16.00      2.76 o 
   2   6   1       37.83       36.51      2.53 o 
   3   6   1       73.54       64.46      3.81 o 
   4   6   1        9.12        6.48      1.59 o 
   5   6   1      226.88      226.64      7.48 o 
   6   6   1      185.43      191.31      7.53 o 
   7   6   1      243.97      239.84     10.46 o 
   8   6   1       72.80       62.86      5.85 o 
   9   6   1        2.02        4.02      3.06 o 
  10   6   1       72.17       63.04      6.58 o 
  -9   7   1        7.50        4.78      5.38 o 
  -8   7   1        8.92        9.67      3.56 o 
  -7   7   1        1.00        0.75      2.35 o 
  -6   7   1       22.78       24.52      3.20 o 
  -5   7   1      171.24      159.71      8.70 o 
  -4   7   1       60.85       56.49      4.69 o 
  -3   7   1       86.06       70.20      4.93 o 
  -2   7   1       89.77       84.89      4.79 o 
  -1   7   1        4.73        2.08      1.54 o 
   0   7   1        3.25        2.48      1.55 o 
   1   7   1       11.30        9.23      2.17 o 
   2   7   1      111.68      127.61      5.84 o 
   3   7   1      165.01      163.14      6.74 o 
   4   7   1      143.63      167.14     11.93 o 
   5   7   1      192.17      213.68     13.50 o 
   6   7   1        0.16       -0.26      1.88 o 
   7   7   1        4.77        7.74      2.71 o 
   8   7   1        0.51        3.21      2.79 o 
   9   7   1        9.58        7.38      3.66 o 
  -8   8   1        0.97        7.31      5.50 o 
  -7   8   1       75.34      105.18     12.14 o 
  -6   8   1       67.69       65.89      5.44 o 
  -5   8   1      210.91      240.64     10.13 o 
  -4   8   1       12.87       16.62      3.06 o 
  -3   8   1       75.93       68.24      5.07 o 
  -2   8   1       24.85       25.06      3.55 o 
  -1   8   1       41.75       41.20      3.54 o 
   0   8   1       30.02       25.69      3.50 o 
   1   8   1       13.55       14.51      2.48 o 
   2   8   1       14.06       13.48      3.45 o 
   3   8   1       38.57       41.21      4.82 o 
   4   8   1        2.25        3.55      2.37 o 
   5   8   1      267.17      306.41     11.13 o 
   6   8   1       60.95       47.61      4.86 o 
   7   8   1       71.20       90.70      8.66 o 
   8   8   1        0.38       -4.99      3.42 o 
  -6   9   1        0.04        0.87      2.87 o 
  -5   9   1        0.13        0.92      2.63 o 
  -4   9   1       29.20       30.01      4.16 o 
  -3   9   1      139.71      139.68      7.95 o 
  -2   9   1        0.12        1.48      2.26 o 
  -1   9   1        5.10        6.93      2.55 o 
   0   9   1       12.85       11.20      2.68 o 
   1   9   1        4.01        2.30      2.26 o 
   2   9   1        5.20        5.65      2.70 o 
   3   9   1      123.11      136.38      7.86 o 
   4   9   1       40.61       50.57      6.66 o 
   5   9   1        0.19       -0.62      2.51 o 
   6   9   1        2.10        2.38      3.43 o 
  -4  10   1       31.77       28.33      4.22 o 
  -3  10   1      108.39      118.81      7.88 o 
  -2  10   1        8.31       11.33      3.26 o 
  -1  10   1       13.63       16.45      3.49 o 
   0  10   1       24.86       42.14      6.09 o 
   1  10   1       11.93       17.25      3.54 o 
   2  10   1       10.72       12.51      3.52 o 
   3  10   1       88.31      102.42      7.33 o 
   4  10   1       12.24       22.08      4.19 o 
 -12   0   2        5.83       12.71      6.58 o 
 -10   0   2      309.12      350.27     18.91 o 
  -8   0   2       23.76       21.33      3.55 o 
  -6   0   2      346.81      435.08     13.53 o 
  -4   0   2      243.52      266.10      7.91 o 
  -2   0   2      159.56      290.64     14.46 o 
   0   0   2     6510.65     5827.83    159.99 o 
   2   0   2       16.89       12.80      1.54 o 
   4   0   2      429.33      399.24     13.25 o 
   6   0   2      717.74      762.19     20.43 o 
   8   0   2       66.59       64.40      8.58 o 
  10   0   2      223.99      261.76     12.18 o 
  12   0   2       11.06       13.57      5.78 o 
 -12   1   2        5.39       17.57      4.17 o 
 -11   1   2       36.00       30.52      4.46 o 
 -10   1   2       68.91       77.30      6.35 o 
  -9   1   2        0.03        1.55      1.82 o 
  -8   1   2      119.50      102.85      6.27 o 
  -7   1   2       46.25       47.25      2.69 o 
  -6   1   2      235.03      269.50      6.14 o 
  -5   1   2       29.67       19.82      1.43 o 
  -4   1   2      222.85      201.12      4.52 o 
  -3   1   2      113.11      146.95      3.35 o 
  -2   1   2      191.86      138.62      3.31 o 
  -1   1   2        7.63       -1.30      0.65 o 
   0   1   2        5.29       11.15      0.94 o 
   1   1   2       20.72       12.59      1.72 o 
   2   1   2        4.52        5.48      0.63 o 
   3   1   2       24.66       49.74      2.07 o 
   4   1   2      318.55      299.18      5.67 o 
   5   1   2       32.20       23.27      1.50 o 
   6   1   2      349.85      376.55      7.27 o 
   7   1   2        7.93       12.30      1.75 o 
   8   1   2       54.42       56.22      4.00 o 
   9   1   2       10.62       11.70      2.20 o 
  10   1   2      101.01      104.50      6.40 o 
  11   1   2       55.18       54.96      5.63 o 
  12   1   2        9.48       15.95      4.12 o 
 -12   2   2        3.08        1.56      3.61 o 
 -11   2   2        0.83        6.45      3.17 o 
 -10   2   2       12.81       18.08      3.11 o 
  -9   2   2       10.92       10.51      2.35 o 
  -8   2   2      216.77      224.28      8.16 o 
  -7   2   2       79.22       56.57      3.39 o 
  -6   2   2       72.59       92.65      3.47 o 
  -5   2   2      206.61      243.32      5.54 o 
  -4   2   2       79.79       75.60      2.58 o 
  -3   2   2       37.48       48.79      1.86 o 
  -2   2   2     2883.66     2640.18     45.43 o 
  -1   2   2     1826.69     1585.79     27.36 o 
   0   2   2    14671.75    15676.63    247.65 o 
   1   2   2     1153.18      963.12     15.95 o 
   2   2   2     1480.66     1182.16     24.08 o 
   3   2   2       21.11       19.72      1.25 o 
   4   2   2        0.01        4.27      0.80 o 
   5   2   2      136.69      164.93      6.71 o 
   6   2   2       38.72       38.85      1.90 o 
   7   2   2       45.49       30.88      2.62 o 
   8   2   2      217.39      213.53      7.10 o 
   9   2   2        0.04       -0.20      1.62 o 
  10   2   2        2.04        6.13      2.45 o 
  11   2   2        1.17        1.91      2.52 o 
  12   2   2        6.32        4.37      3.31 o 
 -11   3   2       10.10       11.16      4.19 o 
 -10   3   2       23.15       26.35      4.46 o 
  -9   3   2        0.98        1.80      2.03 o 
  -8   3   2       69.85       50.97      4.18 o 
  -7   3   2      338.90      328.72      7.73 o 
  -6   3   2        1.63        4.20      1.10 o 
  -5   3   2       40.95       36.57      1.91 o 
  -4   3   2       26.49       25.16      1.52 o 
  -3   3   2        2.39        5.47      1.25 o 
  -2   3   2       71.79      106.08      3.09 o 
  -1   3   2      875.62      816.81     15.23 o 
   0   3   2        0.81        0.65      0.56 o 
   1   3   2      515.04      524.12      9.29 o 
   2   3   2      123.78      142.15      3.71 o 
   3   3   2        2.09        5.03      0.87 o 
   4   3   2       12.32       21.37      1.90 o 
   5   3   2       39.50       39.42      2.51 o 
   6   3   2       11.73        9.79      1.19 o 
   7   3   2      231.70      222.82      7.08 o 
   8   3   2      235.64      222.81      8.50 o 
   9   3   2        9.71        5.76      2.17 o 
  10   3   2       15.57       20.07      3.73 o 
  11   3   2       20.47       38.76      5.12 o 
 -11   4   2        0.77        5.03      4.75 o 
 -10   4   2      139.74      156.73      9.50 o 
  -9   4   2        0.34       -0.15      2.20 o 
  -8   4   2        4.88        2.95      2.15 o 
  -7   4   2       69.71       52.02      3.24 o 
  -6   4   2      253.31      267.05      6.63 o 
  -5   4   2      503.28      463.56     10.43 o 
  -4   4   2       21.85       29.40      1.79 o 
  -3   4   2        5.63        4.54      0.87 o 
  -2   4   2       88.77       90.91      2.76 o 
  -1   4   2      660.13      731.27     12.91 o 
   0   4   2      766.02      737.56     12.93 o 
   1   4   2      290.07      342.13      7.77 o 
   2   4   2      446.88      401.88      8.96 o 
   3   4   2       17.54       18.38      1.44 o 
   4   4   2        2.08        2.22      0.92 o 
   5   4   2      396.92      376.05      8.94 o 
   6   4   2      309.56      314.83      8.00 o 
   7   4   2      104.89       79.78      5.74 o 
   8   4   2        0.96        0.72      2.49 o 
   9   4   2        0.79       -4.03      2.14 o 
  10   4   2      139.48      166.44      9.92 o 
  11   4   2        2.51        2.73      3.17 o 
 -10   5   2        0.18        4.71      3.04 o 
  -9   5   2        0.83        2.94      2.64 o 
  -8   5   2       35.62       30.71      4.08 o 
  -7   5   2       25.85       20.32      2.43 o 
  -6   5   2       71.39       73.54      3.95 o 
  -5   5   2      423.51      394.67      9.71 o 
  -4   5   2       38.77       32.07      3.37 o 
  -3   5   2       90.39       83.89      5.52 o 
  -2   5   2       38.35       50.76      3.32 o 
  -1   5   2      315.75      340.18      7.49 o 
   0   5   2        5.97        3.49      0.86 o 
   1   5   2      180.80      206.44      6.34 o 
   2   5   2      108.36      131.02      4.45 o 
   3   5   2       80.69       67.31      3.63 o 
   4   5   2       35.02       33.65      2.46 o 
   5   5   2      371.35      352.81      8.79 o 
   6   5   2      273.67      295.12      9.46 o 
   7   5   2        8.03        6.51      2.52 o 
   8   5   2        8.10        6.96      2.52 o 
   9   5   2        0.17       -0.28      2.57 o 
  10   5   2        2.06        1.57      2.80 o 
 -10   6   2        0.17        2.38      3.19 o 
  -9   6   2       94.21       79.86      9.76 o 
  -8   6   2       14.71       10.43      3.08 o 
  -7   6   2      209.70      222.28     10.08 o 
  -6   6   2        4.04        1.34      1.58 o 
  -5   6   2        1.26        2.17      1.78 o 
  -4   6   2      526.66      533.89     12.41 o 
  -3   6   2        1.76        2.54      1.25 o 
  -2   6   2       80.91       82.19      4.39 o 
  -1   6   2       49.94       57.44      5.17 o 
   0   6   2       30.06       27.94      2.52 o 
   1   6   2       41.35       43.15      3.06 o 
   2   6   2       36.88       28.91      2.32 o 
   3   6   2       41.19       36.39      2.62 o 
   4   6   2      354.45      364.48      9.26 o 
   5   6   2       35.59       27.96      3.30 o 
   6   6   2        9.02        6.55      2.05 o 
   7   6   2      123.83      128.05      8.11 o 
   8   6   2        9.81        7.30      2.91 o 
   9   6   2       90.25       76.39      6.92 o 
  10   6   2        2.48        1.27      3.22 o 
  -9   7   2       27.82       31.24      4.98 o 
  -8   7   2       11.19       13.14      3.52 o 
  -7   7   2       13.09        9.17      2.34 o 
  -6   7   2       75.75       78.72      6.58 o 
  -5   7   2        9.30        8.17      2.74 o 
  -4   7   2        2.64        6.21      2.15 o 
  -3   7   2       58.22       53.57      4.52 o 
  -2   7   2       14.91       12.74      2.18 o 
  -1   7   2       80.50       73.90      6.85 o 
   0   7   2       16.80       17.06      2.69 o 
   1   7   2       55.34       58.76      6.22 o 
   2   7   2        7.54        6.57      1.84 o 
   3   7   2       51.44       53.69      3.87 o 
   4   7   2        0.86       -0.62      1.67 o 
   5   7   2        3.74        2.58      1.92 o 
   6   7   2       85.42       93.67      5.52 o 
   7   7   2       10.60        7.98      3.86 o 
   8   7   2       26.14       22.22      4.00 o 
   9   7   2       22.71       19.92      4.65 o 
  -8   8   2       86.07      128.57     13.59 o 
  -7   8   2        1.73       -1.93      2.83 o 
  -6   8   2      105.62       83.45      6.24 o 
  -5   8   2       16.71       17.82      3.92 o 
  -4   8   2        9.06        7.76      2.69 o 
  -3   8   2       69.30       68.12      5.26 o 
  -2   8   2       29.76       18.66      3.00 o 
  -1   8   2       10.58        8.33      2.20 o 
   0   8   2        0.01       -0.35      1.62 o 
   1   8   2        0.35       -2.30      1.63 o 
   2   8   2       29.04       24.68      3.39 o 
   3   8   2       19.50       18.30      3.52 o 
   4   8   2        1.11        1.00      2.51 o 
   5   8   2       28.23       30.15      3.81 o 
   6   8   2      110.31      114.61      8.22 o 
   7   8   2        7.21        8.19      4.03 o 
   8   8   2       71.69       74.93      8.42 o 
  -6   9   2        3.17        6.04      3.24 o 
  -5   9   2       73.78      104.42      7.16 o 
  -4   9   2        0.00        3.48      2.60 o 
  -3   9   2       35.44       40.90      4.96 o 
  -2   9   2       46.10       44.77      5.49 o 
  -1   9   2       63.77       58.29      5.13 o 
   0   9   2        0.05       -2.72      1.97 o 
   1   9   2       24.15       18.82      2.96 o 
   2   9   2       36.28       37.16      5.63 o 
   3   9   2       29.73       29.15      4.04 o 
   4   9   2        9.21        8.82      3.08 o 
   5   9   2       82.70       89.89      6.56 o 
   6   9   2        3.03        1.63      3.25 o 
  -4  10   2       15.65       17.12      3.97 o 
  -3  10   2       87.18       91.93      6.95 o 
  -2  10   2       43.42       48.95      5.11 o 
  -1  10   2       42.54       36.80      4.63 o 
   0  10   2        3.74        1.80      2.62 o 
   1  10   2       27.70       20.36      3.64 o 
   2  10   2       78.89       81.07      6.31 o 
   3  10   2      122.04      135.07      8.96 o 
   4  10   2       20.64       17.52      3.99 o 
 -11   0   3        3.13        5.72      4.13 o 
  -9   0   3      104.52       92.54     12.61 o 
  -7   0   3      125.51      142.27      6.09 o 
  -5   0   3     4422.28     4710.70    114.12 o 
  -3   0   3      183.65      124.79      4.23 o 
  -1   0   3     1579.32     1309.67     37.10 o 
   1   0   3     1158.04      859.74     23.77 o 
   3   0   3      557.63      367.17     14.26 o 
   5   0   3     2822.03     3144.49     89.92 o 
   7   0   3      188.11      179.77      8.77 o 
   9   0   3      116.40       77.57      6.43 o 
  11   0   3        5.13       -0.66      7.01 o 
 -12   1   3       21.89       33.35      5.20 o 
 -11   1   3        1.19        0.86      2.52 o 
 -10   1   3       75.48       70.86      6.91 o 
  -9   1   3       15.37        7.96      2.60 o 
  -8   1   3       25.00       35.75      3.27 o 
  -7   1   3        9.31       16.36      1.57 o 
  -6   1   3       82.51       99.37      3.58 o 
  -5   1   3      350.72      381.47      7.88 o 
  -4   1   3      186.20      286.10      6.87 o 
  -3   1   3      838.15      798.33     15.57 o 
  -2   1   3       96.65      105.05      3.26 o 
  -1   1   3     2255.04     2195.89     37.60 o 
   0   1   3        6.45       10.05      0.79 o 
   1   1   3     3379.53     3326.84     56.68 o 
   2   1   3      467.85      565.16     10.23 o 
   3   1   3     1253.76     1258.26     22.19 o 
   4   1   3      142.13      244.18      5.71 o 
   5   1   3      192.67      197.79      5.05 o 
   6   1   3      192.87      210.95      5.80 o 
   7   1   3       53.01       65.39      3.75 o 
   8   1   3       45.25       46.90      3.44 o 
   9   1   3       40.43       35.31      3.17 o 
  10   1   3       90.42       83.49      5.69 o 
  11   1   3        0.88        2.58      2.49 o 
  12   1   3       22.13       25.89      4.99 o 
 -12   2   3        1.72        0.48      3.62 o 
 -11   2   3       40.85       28.27      6.40 o 
 -10   2   3       14.25       12.77      3.20 o 
  -9   2   3      169.67      169.05      8.12 o 
  -8   2   3       45.76       49.63      4.56 o 
  -7   2   3        3.52        4.64      1.23 o 
  -6   2   3      247.56      204.46      5.63 o 
  -5   2   3       45.64       33.74      1.85 o 
  -4   2   3      398.21      407.21      8.19 o 
  -3   2   3      269.33      291.15      6.58 o 
  -2   2   3     2107.98     2321.25     42.93 o 
  -1   2   3    14865.79    14817.66    250.30 o 
   0   2   3    13371.64    14405.81    227.83 o 
   1   2   3    13739.57    14467.24    228.84 o 
   2   2   3     1117.65     1215.69     20.10 o 
   3   2   3      127.56      168.28      4.20 o 
   4   2   3      260.10      272.75      8.15 o 
   5   2   3        2.74        3.28      0.83 o 
   6   2   3      175.96      143.90      5.18 o 
   7   2   3       16.41       23.15      2.39 o 
   8   2   3       69.11       52.83      3.64 o 
   9   2   3       91.70      109.92      6.34 o 
  10   2   3       10.13        5.92      2.40 o 
  11   2   3        9.27        5.03      2.68 o 
 -11   3   3       33.47       48.81      6.47 o 
 -10   3   3       87.62       82.56      5.84 o 
  -9   3   3       36.37       41.98      5.07 o 
  -8   3   3      525.09      549.90     15.63 o 
  -7   3   3       29.86       28.56      2.67 o 
  -6   3   3      159.33      171.14      5.78 o 
  -5   3   3      262.50      255.19      7.11 o 
  -4   3   3       32.22       25.79      2.18 o 
  -3   3   3      711.95      821.87     14.32 o 
  -2   3   3     1431.42     1546.61     25.64 o 
  -1   3   3      959.92     1018.55     17.19 o 
   0   3   3        0.76       -0.10      0.50 o 
   1   3   3      388.14      446.45      8.70 o 
   2   3   3     1593.35     1632.83     28.80 o 
   3   3   3      233.32      260.96      5.73 o 
   4   3   3       19.59       10.98      1.19 o 
   5   3   3      231.20      244.93      6.00 o 
   6   3   3      110.18      116.48      4.30 o 
   7   3   3       12.09        8.36      1.77 o 
   8   3   3      275.82      288.97     15.61 o 
   9   3   3       28.78       33.29      3.67 o 
  10   3   3       53.88       48.54      5.27 o 
  11   3   3       53.80       56.33      6.10 o 
 -11   4   3        8.26       14.48      3.95 o 
 -10   4   3       52.86       35.64      4.83 o 
  -9   4   3        1.54       -1.13      3.71 o 
  -8   4   3       13.99       10.88      2.94 o 
  -7   4   3      280.24      274.53      7.60 o 
  -6   4   3       20.29       10.89      1.60 o 
  -5   4   3      349.72      346.72      7.87 o 
  -4   4   3        6.62        4.81      1.21 o 
  -3   4   3      118.89      131.55      3.52 o 
  -2   4   3       52.10       60.84      3.29 o 
  -1   4   3       64.65       62.78      3.66 o 
   0   4   3     1027.86     1017.25     18.41 o 
   1   4   3       13.47       11.18      1.03 o 
   2   4   3      161.57      165.28      6.06 o 
   3   4   3       18.89       28.74      1.75 o 
   4   4   3       23.09       15.48      1.57 o 
   5   4   3      558.39      540.78     12.03 o 
   6   4   3       15.36        7.83      1.62 o 
   7   4   3       48.60       52.86      4.10 o 
   8   4   3       11.13        3.91      2.30 o 
   9   4   3        4.68        3.43      3.04 o 
  10   4   3       40.67       31.33      4.60 o 
  11   4   3        6.13        8.07      3.62 o 
 -10   5   3       10.40       12.62      3.72 o 
  -9   5   3        0.52        1.55      2.65 o 
  -8   5   3       41.56       38.23      4.03 o 
  -7   5   3      173.02      181.67      6.61 o 
  -6   5   3       80.41       77.74      4.08 o 
  -5   5   3      325.78      327.67      8.76 o 
  -4   5   3       42.04       37.61      2.66 o 
  -3   5   3       61.94       60.89      3.25 o 
  -2   5   3      265.30      290.36      6.72 o 
  -1   5   3      841.79      886.81     15.72 o 
   0   5   3        7.32        7.27      1.00 o 
   1   5   3      540.36      584.16     12.56 o 
   2   5   3      200.03      192.64      5.39 o 
   3   5   3      171.98      168.10      5.83 o 
   4   5   3       20.44       27.62      2.23 o 
   5   5   3      145.93      155.91      5.38 o 
   6   5   3       30.65       28.85      3.22 o 
   7   5   3       58.89       73.79     13.85 o 
   8   5   3       61.13       68.08      5.94 o 
   9   5   3        0.03       -0.61      2.45 o 
  10   5   3        0.39        0.96      2.86 o 
 -10   6   3       20.18       26.32      4.58 o 
  -9   6   3        3.27        6.20      7.70 o 
  -8   6   3       85.18       75.65      5.43 o 
  -7   6   3        1.67        1.97      1.79 o 
  -6   6   3      174.18      183.73      6.84 o 
  -5   6   3       88.64       94.93      4.65 o 
  -4   6   3      228.34      239.94      6.96 o 
  -3   6   3      128.68      135.53      5.75 o 
  -2   6   3      103.63       81.93      7.53 o 
  -1   6   3      460.40      441.76     11.80 o 
   0   6   3      393.77      404.37     12.32 o 
   1   6   3      183.29      193.21      6.36 o 
   2   6   3       19.65       12.38      1.67 o 
   3   6   3      150.25      140.40      5.27 o 
   4   6   3      176.54      199.65      6.22 o 
   5   6   3       34.16       30.43      3.00 o 
   6   6   3      175.84      187.45      8.27 o 
   7   6   3       14.03        7.76      3.78 o 
   8   6   3       72.69       88.64     11.43 o 
   9   6   3       27.40       35.28      5.00 o 
  10   6   3       47.53       55.68      6.34 o 
  -9   7   3       45.69       61.27     11.77 o 
  -8   7   3       17.32        8.90      3.44 o 
  -7   7   3        1.95       -0.97      1.86 o 
  -6   7   3       33.45       28.41      2.99 o 
  -5   7   3      337.12      335.89     10.15 o 
  -4   7   3       13.66       11.44      2.17 o 
  -3   7   3        7.05       10.91      2.20 o 
  -2   7   3       10.46        8.44      2.20 o 
  -1   7   3        0.88        2.20      1.53 o 
   0   7   3        1.04        2.26      1.50 o 
   1   7   3        7.48        8.84      1.96 o 
   2   7   3       10.18        9.24      2.31 o 
   3   7   3        0.25        0.13      1.62 o 
   4   7   3        8.02        1.24      3.52 o 
   5   7   3      289.71      316.02      9.69 o 
   6   7   3       26.23       24.07      3.97 o 
   7   7   3        0.18        0.81      2.66 o 
   8   7   3       14.84        8.32      3.19 o 
   9   7   3       90.30      108.23      8.37 o 
  -7   8   3       14.87       16.67      3.56 o 
  -6   8   3        2.37       -2.00      2.36 o 
  -5   8   3      146.13      157.72      8.42 o 
  -4   8   3       46.56       40.94      4.28 o 
  -3   8   3        9.19        7.56      2.47 o 
  -2   8   3        0.23       -1.21      1.72 o 
  -1   8   3       92.84       83.08      6.05 o 
   0   8   3       28.42       38.44      4.51 o 
   1   8   3      121.07      120.79      8.14 o 
   2   8   3        0.66        2.88      1.89 o 
   3   8   3       54.10       52.57      4.18 o 
   4   8   3       52.45       65.65      5.78 o 
   5   8   3      125.52      127.28      7.47 o 
   6   8   3        7.68        9.32      3.24 o 
   7   8   3       12.66       11.07      4.16 o 
  -6   9   3       31.03       26.24      5.03 o 
  -5   9   3        0.38       -1.20      2.59 o 
  -4   9   3       34.59       28.84      3.94 o 
  -3   9   3        2.71        2.81      2.47 o 
  -2   9   3       12.24       13.51      3.03 o 
  -1   9   3        4.98        6.01      2.65 o 
   0   9   3        1.96        1.99      3.10 o 
   1   9   3        1.33       -0.56      2.13 o 
   2   9   3        5.82        5.16      2.62 o 
   3   9   3       33.39       27.97      3.85 o 
   4   9   3       20.21       14.92      3.84 o 
   5   9   3        0.14       -1.31      2.58 o 
   6   9   3       22.37       18.73      4.51 o 
  -3  10   3       10.61       12.38      3.86 o 
  -2  10   3        1.74        3.28      3.33 o 
  -1  10   3        1.06       -2.27      2.84 o 
   0  10   3       74.50       79.67      7.22 o 
   1  10   3        0.09       -2.54      2.33 o 
   2  10   3        2.69        1.86      2.85 o 
   3  10   3       21.68       25.45      4.17 o 
 -12   0   4        6.88       -6.40      4.55 o 
 -10   0   4        3.60        0.33      3.37 o 
  -8   0   4      172.11      177.27     11.64 o 
  -6   0   4       31.89       29.55      2.67 o 
  -4   0   4     1016.36     1233.25     36.28 o 
  -2   0   4      828.86      842.25     21.30 o 
   0   0   4      613.99      915.04     22.71 o 
   2   0   4     1707.40     1566.85     44.99 o 
   4   0   4     1578.17     1708.21     49.78 o 
   6   0   4       79.53       60.80      4.83 o 
   8   0   4      368.59      414.40     17.62 o 
  10   0   4        0.76        0.95      2.85 o 
  12   0   4        4.99       -0.33      4.85 o 
 -12   1   4        4.48       11.61      3.86 o 
 -11   1   4        4.52        2.16      2.80 o 
 -10   1   4       39.81       32.53      4.21 o 
  -9   1   4        9.08       21.99      3.46 o 
  -8   1   4       85.53       83.19      4.07 o 
  -7   1   4        7.68        5.93      1.70 o 
  -6   1   4       70.66       74.57      2.95 o 
  -5   1   4      170.05      202.61      5.15 o 
  -4   1   4       21.31        9.46      0.98 o 
  -3   1   4      326.24      253.89      5.79 o 
  -2   1   4     4178.78     4188.73     76.42 o 
  -1   1   4    10522.62    10226.48    172.62 o 
   0   1   4       33.25       33.25      1.44 o 
   1   1   4    14016.36    13864.53    234.14 o 
   2   1   4     4473.56     4536.38     77.27 o 
   3   1   4      104.84       66.55      1.86 o 
   4   1   4       97.98       74.62      2.88 o 
   5   1   4      154.83      207.89      5.26 o 
   6   1   4       60.68       51.63      4.43 o 
   7   1   4       41.28       39.30      2.91 o 
   8   1   4       60.13       58.30      3.92 o 
   9   1   4        7.70        8.90      2.01 o 
  10   1   4       20.97       16.98      2.72 o 
  11   1   4        5.10        3.22      2.52 o 
  12   1   4        0.45        5.46      3.52 o 
 -11   2   4        0.91       -0.90      2.92 o 
 -10   2   4       61.59       45.51      5.09 o 
  -9   2   4        2.00        4.05      2.02 o 
  -8   2   4      577.70      621.45     18.06 o 
  -7   2   4       20.18       31.31      2.42 o 
  -6   2   4      165.67      147.76      4.74 o 
  -5   2   4      331.67      293.93      7.12 o 
  -4   2   4        6.88       13.65      1.50 o 
  -3   2   4     1546.40     1433.34     27.28 o 
  -2   2   4     9281.80     9650.78    174.86 o 
  -1   2   4     1674.32     1601.26     27.95 o 
   0   2   4     1291.90      954.61     17.00 o 
   1   2   4     1629.93     1494.01     24.49 o 
   2   2   4     8563.04     8700.92    146.34 o 
   3   2   4     1496.66     1460.19     27.58 o 
   4   2   4       29.94       19.35      1.58 o 
   5   2   4      146.12      146.98      4.33 o 
   6   2   4       63.74       68.37      3.67 o 
   7   2   4       41.53       48.85      3.33 o 
   8   2   4      542.49      585.34     14.79 o 
   9   2   4        0.09       -1.77      1.70 o 
  10   2   4       59.60       51.79      4.73 o 
  11   2   4        1.92       -1.32      2.23 o 
 -11   3   4        1.16        7.57      4.42 o 
 -10   3   4       19.25       15.90      3.20 o 
  -9   3   4       11.92       14.12      2.75 o 
  -8   3   4       62.28       60.13      6.46 o 
  -7   3   4      129.97      123.40      4.96 o 
  -6   3   4      161.85      164.22      5.28 o 
  -5   3   4        6.25       14.08      1.60 o 
  -4   3   4      832.41      924.47     18.60 o 
  -3   3   4      483.11      486.08     10.40 o 
  -2   3   4      246.93      282.29      6.38 o 
  -1   3   4       82.68       83.48      2.73 o 
   0   3   4        1.92        0.92      0.60 o 
   1   3   4       38.59       40.45      1.70 o 
   2   3   4      384.94      427.11      7.97 o 
   3   3   4      744.83      835.77     16.69 o 
   4   3   4      395.87      467.40      9.47 o 
   5   3   4       13.12       23.78      1.69 o 
   6   3   4      272.85      281.76      8.03 o 
   7   3   4      288.25      275.58      8.23 o 
   8   3   4        5.49       10.13      2.09 o 
   9   3   4       27.68       23.13      3.46 o 
  10   3   4        8.43        9.08      3.11 o 
  11   3   4        5.53       14.30      4.35 o 
 -11   4   4        0.57       -0.22      3.63 o 
 -10   4   4       19.03       17.31      5.06 o 
  -9   4   4      304.33      370.42     16.35 o 
  -8   4   4      464.52      474.26     12.66 o 
  -7   4   4      109.75       87.67      4.41 o 
  -6   4   4        5.25        5.30      1.39 o 
  -5   4   4      330.34      342.10      7.87 o 
  -4   4   4     1372.13     1592.33     28.76 o 
  -3   4   4       38.98       53.04      2.24 o 
  -2   4   4       21.10       36.38      2.46 o 
  -1   4   4      215.34      250.55      5.31 o 
   0   4   4     1837.79     1848.51     30.67 o 
   1   4   4       69.40      100.13      2.92 o 
   2   4   4      130.81      106.81      3.22 o 
   3   4   4       38.96       46.78      3.01 o 
   4   4   4      917.70     1040.92     19.50 o 
   5   4   4      353.02      389.35      8.55 o 
   6   4   4       21.96       14.23      2.04 o 
   7   4   4      102.27       88.79      8.76 o 
   8   4   4      345.86      344.82     12.87 o 
   9   4   4      171.75      204.57     14.58 o 
  10   4   4       27.92       27.27      4.50 o 
  11   4   4        0.24        1.52      3.16 o 
 -10   5   4       69.26       64.00      6.41 o 
  -9   5   4       47.62       54.08      5.64 o 
  -8   5   4        7.80        8.37      2.45 o 
  -7   5   4       11.13       12.78      2.04 o 
  -6   5   4       14.37       15.68      2.10 o 
  -5   5   4      213.99      239.14      6.85 o 
  -4   5   4        0.11        1.26      1.15 o 
  -3   5   4      192.11      196.26      5.65 o 
  -2   5   4      348.10      374.47      8.19 o 
  -1   5   4        0.15        2.70      0.88 o 
   0   5   4       31.08       34.87      1.98 o 
   1   5   4       50.48       60.44      3.34 o 
   2   5   4      348.76      418.78      9.67 o 
   3   5   4      187.33      176.35      5.26 o 
   4   5   4        0.47       -0.32      1.02 o 
   5   5   4      195.68      222.07      9.36 o 
   6   5   4       85.67      105.13      6.38 o 
   7   5   4       45.62       49.22      4.84 o 
   8   5   4       40.77       36.87      4.35 o 
   9   5   4       74.00       68.49      6.22 o 
  10   5   4       54.02       46.75      6.57 o 
  -9   6   4       28.93       27.11      5.15 o 
  -8   6   4        5.66        7.91      2.38 o 
  -7   6   4        6.63        6.56      1.97 o 
  -6   6   4       46.04       42.03      3.39 o 
  -5   6   4        3.93        4.68      1.68 o 
  -4   6   4        0.47        0.51      1.29 o 
  -3   6   4        2.29        2.48      1.39 o 
  -2   6   4      419.54      431.91     10.33 o 
  -1   6   4      308.63      311.52      8.64 o 
   0   6   4       58.49       64.71      3.52 o 
   1   6   4      373.90      367.38      9.90 o 
   2   6   4      204.86      202.13      5.99 o 
   3   6   4        0.91        2.89      1.31 o 
   4   6   4        0.01       -1.08      1.22 o 
   5   6   4        4.18        1.50      1.50 o 
   6   6   4       19.38       18.98      2.72 o 
   7   6   4        3.59        8.14      2.92 o 
   8   6   4        6.57        3.53      2.68 o 
   9   6   4       51.37       39.81      5.20 o 
  -9   7   4        0.35        0.20      4.42 o 
  -8   7   4        0.43        3.53      2.47 o 
  -7   7   4        4.09       10.02      2.43 o 
  -6   7   4        2.58        6.73      2.08 o 
  -5   7   4       19.15       17.02      2.66 o 
  -4   7   4        8.88        3.00      1.90 o 
  -3   7   4      197.35      214.86      8.01 o 
  -2   7   4      134.83      153.15      6.81 o 
  -1   7   4       19.98       15.83      2.10 o 
   0   7   4        0.95       -0.27      1.78 o 
   1   7   4       34.32       27.67      2.83 o 
   2   7   4      122.43      142.21      8.84 o 
   3   7   4      141.97      154.56      6.56 o 
   4   7   4        7.13        6.67      2.25 o 
   5   7   4       40.28       40.20      3.61 o 
   6   7   4        0.08        1.04      2.14 o 
   7   7   4        7.65        5.67      2.83 o 
   8   7   4       21.14       15.52      4.58 o 
   9   7   4        0.11        2.11      3.61 o 
  -7   8   4       62.39       60.61      5.54 o 
  -6   8   4        0.00       -0.55      2.08 o 
  -5   8   4        1.85       -2.04      2.05 o 
  -4   8   4       94.87      103.76      6.13 o 
  -3   8   4       17.41       14.10      3.41 o 
  -2   8   4      207.46      218.66      9.24 o 
  -1   8   4        6.58        5.96      2.17 o 
   0   8   4        0.20       -0.47      1.67 o 
   1   8   4        0.01        0.14      1.73 o 
   2   8   4      245.97      257.78     10.30 o 
   3   8   4        5.72        9.31      2.44 o 
   4   8   4       59.14       62.61      5.75 o 
   5   8   4        0.40        2.39      2.34 o 
   6   8   4        2.03        5.35      3.06 o 
   7   8   4       45.59       48.02      6.63 o 
  -6   9   4       13.85        8.35      3.91 o 
  -5   9   4       16.17       23.25      4.56 o 
  -4   9   4        2.28       -0.44      2.81 o 
  -3   9   4      135.52      143.37      9.93 o 
  -2   9   4        0.46        1.84      2.51 o 
  -1   9   4      122.20      132.54      7.68 o 
   0   9   4        3.71        5.34      2.45 o 
   1   9   4       85.95       94.43      6.04 o 
   2   9   4        1.52        0.65      2.17 o 
   3   9   4      143.16      145.69      7.39 o 
   4   9   4        1.79        1.47      2.96 o 
   5   9   4        9.67       15.37      3.75 o 
   6   9   4       15.55       19.08      4.42 o 
  -3  10   4        3.02        0.40      3.32 o 
  -2  10   4       99.57      103.65      8.46 o 
  -1  10   4        1.78        2.41      5.22 o 
   0  10   4       30.15       31.37      5.59 o 
   1  10   4        0.26        1.76      2.96 o 
   2  10   4       37.86       55.02      6.24 o 
   3  10   4        3.64       -0.77      3.20 o 
 -11   0   5        0.57        6.21      4.61 o 
  -9   0   5       30.23       32.94      5.71 o 
  -7   0   5       16.77       13.34      2.09 o 
  -5   0   5       58.16       53.21      3.55 o 
  -3   0   5       23.04       28.71      2.13 o 
  -1   0   5     6164.47     6872.88    164.90 o 
   1   0   5     5990.54     6673.12    160.10 o 
   3   0   5       16.01       22.72      1.67 o 
   5   0   5        2.02        4.04      1.55 o 
   7   0   5        1.16        0.60      1.47 o 
   9   0   5       11.80        8.74      2.78 o 
  11   0   5        0.16        6.44      3.51 o 
 -11   1   5        1.70        5.88      3.06 o 
 -10   1   5        0.48        0.95      2.45 o 
  -9   1   5       28.62       35.12      4.44 o 
  -8   1   5       32.80       27.80      2.70 o 
  -7   1   5       14.53       11.00      1.56 o 
  -6   1   5      143.37      116.74      4.82 o 
  -5   1   5      105.85      108.71      3.29 o 
  -4   1   5      185.75      149.50      5.65 o 
  -3   1   5     1267.85     1270.09     24.26 o 
  -2   1   5     1620.61     1491.18     26.09 o 
  -1   1   5     1881.23     1756.17     32.60 o 
   0   1   5       21.27       14.36      2.16 o 
   1   1   5     2284.11     2346.75     40.41 o 
   2   1   5     2623.77     2565.20     44.20 o 
   3   1   5     1029.69     1073.31     17.93 o 
   4   1   5      108.56       89.86      3.26 o 
   5   1   5      130.68      128.15      3.81 o 
   6   1   5       82.08       70.30      3.75 o 
   7   1   5       42.00       40.93      3.03 o 
   8   1   5       24.39       19.18      2.44 o 
   9   1   5       58.32       58.67      4.11 o 
  10   1   5        1.34        2.96      2.16 o 
  11   1   5        0.00       -1.89      2.17 o 
 -11   2   5       47.94       55.24     10.38 o 
 -10   2   5        8.11        8.67      3.07 o 
  -9   2   5        0.06        3.76      2.72 o 
  -8   2   5      362.60      347.20     10.96 o 
  -7   2   5       67.45       56.67      3.27 o 
  -6   2   5        1.30       -0.77      1.00 o 
  -5   2   5      485.92      521.70     11.43 o 
  -4   2   5      246.20      216.53      5.56 o 
  -3   2   5      287.52      287.02      6.69 o 
  -2   2   5      275.14      211.72      5.09 o 
  -1   2   5       54.23       69.00      3.07 o 
   0   2   5      375.62      336.62      7.14 o 
   1   2   5       99.07      116.13      2.93 o 
   2   2   5      149.01      123.74      2.94 o 
   3   2   5      465.53      473.03      8.64 o 
   4   2   5       79.05       76.73      3.29 o 
   5   2   5      607.58      637.06     12.38 o 
   6   2   5        2.29        0.02      1.04 o 
   7   2   5        3.00        4.78      1.56 o 
   8   2   5      271.18      253.06      8.16 o 
   9   2   5       30.04       19.81      2.87 o 
  10   2   5        0.05       -1.34      2.07 o 
  11   2   5       30.52       27.19      3.98 o 
 -11   3   5       13.05       12.45      4.42 o 
 -10   3   5       35.53       35.67      4.70 o 
  -9   3   5       69.59       57.10      7.78 o 
  -8   3   5        0.00        1.41      1.55 o 
  -7   3   5       96.90      104.86      4.65 o 
  -6   3   5      124.28      111.79      4.57 o 
  -5   3   5      230.55      204.93      7.76 o 
  -4   3   5      300.43      324.46      7.75 o 
  -3   3   5     1208.40     1303.76     25.33 o 
  -2   3   5     5636.61     6252.53    106.69 o 
  -1   3   5       11.24       21.30      2.10 o 
   0   3   5       26.87       23.22      1.61 o 
   1   3   5       25.01       17.39      1.42 o 
   2   3   5     4678.51     5236.73     83.94 o 
   3   3   5     1953.82     2084.97     34.37 o 
   4   3   5      366.63      378.39      8.00 o 
   5   3   5      258.56      257.99      6.53 o 
   6   3   5      167.83      171.11      6.98 o 
   7   3   5       86.64       96.43      5.75 o 
   8   3   5        1.98        3.57      1.82 o 
   9   3   5       72.59       64.39      6.51 o 
  10   3   5       31.88       28.56      4.15 o 
  11   3   5       23.76       15.10      3.98 o 
 -11   4   5        8.97        7.61      5.03 o 
 -10   4   5       11.51        8.00      3.35 o 
  -9   4   5      119.62      124.67      9.67 o 
  -8   4   5      327.47      367.06     12.43 o 
  -7   4   5        0.39        1.19      1.49 o 
  -6   4   5        1.05        1.70      1.31 o 
  -5   4   5      294.38      268.72      6.73 o 
  -4   4   5      358.47      410.44      8.89 o 
  -3   4   5      209.55      175.95      4.28 o 
  -2   4   5     1749.07     1807.33     30.20 o 
  -1   4   5     1617.25     1757.45     29.32 o 
   0   4   5     1011.32     1031.78     17.81 o 
   1   4   5     1257.57     1337.63     23.91 o 
   2   4   5      832.07      824.81     14.63 o 
   3   4   5      112.44       85.68      3.18 o 
   4   4   5      263.72      305.78      9.36 o 
   5   4   5      309.61      302.34     10.86 o 
   6   4   5        3.12        4.67      1.69 o 
   7   4   5       10.22       10.49      2.37 o 
   8   4   5      388.91      422.99     22.02 o 
   9   4   5      298.55      315.84     12.70 o 
  10   4   5       40.45       25.50      4.38 o 
  11   4   5       10.13       21.15      4.61 o 
 -10   5   5        6.80        9.60      3.97 o 
  -9   5   5        7.63       16.52      4.05 o 
  -8   5   5      116.47      128.25      5.88 o 
  -7   5   5        6.92        4.38      1.82 o 
  -6   5   5      113.91      115.99      6.30 o 
  -5   5   5        0.20        1.30      1.33 o 
  -4   5   5        0.05        0.34      1.15 o 
  -3   5   5        4.13        2.55      1.22 o 
  -2   5   5       44.49       44.29      2.23 o 
  -1   5   5      169.86      159.39      4.18 o 
   0   5   5        6.69        3.73      0.99 o 
   1   5   5       98.45      108.15      4.16 o 
   2   5   5       45.03       46.66      2.62 o 
   3   5   5        2.56        2.18      1.15 o 
   4   5   5        7.20        7.18      1.40 o 
   5   5   5        0.00        1.38      1.25 o 
   6   5   5      130.97      114.72      6.13 o 
   7   5   5        0.00       -0.96      1.66 o 
   8   5   5       25.14       23.35      3.71 o 
   9   5   5       35.53       34.92      4.71 o 
  10   5   5        5.65        8.68      3.32 o 
  -9   6   5        3.01        6.38      3.48 o 
  -8   6   5        7.18        9.70      2.63 o 
  -7   6   5       96.90      123.93      9.24 o 
  -6   6   5       29.02       22.48      2.69 o 
  -5   6   5       22.32       15.00      2.12 o 
  -4   6   5        9.25        7.07      1.64 o 
  -3   6   5       42.32       34.17      2.68 o 
  -2   6   5       90.92       86.77      6.61 o 
  -1   6   5      128.66      113.76      4.73 o 
   0   6   5        0.28        0.90      1.23 o 
   1   6   5       29.81       33.38      2.34 o 
   2   6   5       10.10       11.35      1.71 o 
   3   6   5       25.04       17.11      2.17 o 
   4   6   5        0.84        1.01      1.34 o 
   5   6   5       25.09       16.14      3.01 o 
   6   6   5        5.12        6.16      2.20 o 
   7   6   5       45.08       50.45      5.64 o 
   8   6   5        4.15        4.58      2.84 o 
   9   6   5        0.09        1.23      2.85 o 
  -8   7   5        0.86       -0.76      2.71 o 
  -7   7   5        3.48        3.53      2.40 o 
  -6   7   5       10.02       11.16      2.56 o 
  -5   7   5        0.56        1.20      1.83 o 
  -4   7   5       46.56       49.78      3.93 o 
  -3   7   5       58.15       67.14      4.51 o 
  -2   7   5       70.91       54.94      3.88 o 
  -1   7   5      585.35      612.95     14.05 o 
   0   7   5        9.19       13.10      2.16 o 
   1   7   5      339.73      362.13     10.30 o 
   2   7   5       54.51       50.60      3.74 o 
   3   7   5       19.91       16.26      2.43 o 
   4   7   5       48.61       52.56      4.29 o 
   5   7   5        4.59        5.48      2.06 o 
   6   7   5        8.86        6.84      2.63 o 
   7   7   5        5.96        7.41      2.92 o 
   8   7   5        2.47        9.21      3.28 o 
  -7   8   5       10.20       22.56      3.74 o 
  -6   8   5       75.99       75.88      7.39 o 
  -5   8   5        0.10        1.97      2.40 o 
  -4   8   5        0.37        1.13      2.20 o 
  -3   8   5       85.66       79.41      7.92 o 
  -2   8   5      126.53      104.53      7.19 o 
  -1   8   5       83.88       78.81      5.62 o 
   0   8   5      365.72      386.55     14.24 o 
   1   8   5      128.57      144.82      6.76 o 
   2   8   5       66.30       73.37      4.86 o 
   3   8   5      201.65      195.66      8.00 o 
   4   8   5        2.03        0.23      2.21 o 
   5   8   5       14.96       17.09      5.40 o 
   6   8   5       65.45       78.41      7.86 o 
   7   8   5       14.82       19.22      4.63 o 
  -6   9   5       13.14       15.25      4.10 o 
  -5   9   5       50.58       57.49      6.23 o 
  -4   9   5      178.21      189.39     10.93 o 
  -3   9   5        0.05        1.38      2.79 o 
  -2   9   5       57.49       55.53      5.88 o 
  -1   9   5        0.41       -0.85      2.54 o 
   0   9   5        0.79        4.08      2.83 o 
   1   9   5        0.67       -1.36      2.34 o 
   2   9   5       44.47       50.89      4.91 o 
   3   9   5        0.69       -0.29      2.42 o 
   4   9   5      210.49      247.27     33.31 o 
   5   9   5       34.45       18.97      7.49 o 
  -3  10   5       65.89       70.81      8.29 o 
  -2  10   5      151.47      141.75      9.79 o 
  -1  10   5       21.38       22.58      6.52 o 
   0  10   5        1.35        4.42      3.17 o 
   1  10   5       22.57       25.77      4.74 o 
   2  10   5      139.86      146.15      8.74 o 
   3  10   5       48.69       45.13      5.80 o 
 -10   0   6       61.23       55.23      7.84 o 
  -8   0   6       38.31       43.60      4.74 o 
  -6   0   6      174.96      124.93      6.80 o 
  -4   0   6        3.38        7.85      1.41 o 
  -2   0   6      334.15      281.30      8.20 o 
   0   0   6     1282.53     1636.10     40.46 o 
   2   0   6      427.11      400.79     11.05 o 
   4   0   6        1.92        8.39      1.72 o 
   6   0   6       52.29       24.05      3.11 o 
   8   0   6      227.86      223.06     23.51 o 
  10   0   6       21.37       24.62      4.41 o 
 -11   1   6       15.88       20.62      4.14 o 
 -10   1   6        1.64        1.57      2.58 o 
  -9   1   6      304.47      330.88     12.53 o 
  -8   1   6      186.59      185.89      7.93 o 
  -7   1   6       32.41       38.23      2.64 o 
  -6   1   6        3.30        2.39      1.25 o 
  -5   1   6      109.06      104.04      3.32 o 
  -4   1   6        0.14        5.57      0.88 o 
  -3   1   6      163.86      145.21      3.57 o 
  -2   1   6       32.42       36.86      2.36 o 
  -1   1   6      159.89      125.82      3.00 o 
   0   1   6        6.20       10.18      1.21 o 
   1   1   6      345.89      244.70      5.37 o 
   2   1   6       68.46       99.00      2.96 o 
   3   1   6       43.05       46.48      3.26 o 
   4   1   6       41.79       34.35      1.40 o 
   5   1   6      168.81      153.17      5.58 o 
   6   1   6        1.49        0.90      1.12 o 
   7   1   6       51.88       50.01      3.80 o 
   8   1   6      100.17      102.51      7.49 o 
   9   1   6      234.79      270.79     10.89 o 
  10   1   6        2.34        1.52      2.25 o 
  11   1   6        9.84       16.86      3.39 o 
 -11   2   6        0.18        3.22      3.13 o 
 -10   2   6       16.65       24.24      4.20 o 
  -9   2   6      422.72      381.30     17.94 o 
  -8   2   6       42.80       46.45      3.80 o 
  -7   2   6       16.46       16.58      2.00 o 
  -6   2   6       99.74       94.64      4.07 o 
  -5   2   6       34.04       28.34      2.10 o 
  -4   2   6     2099.05     2424.79     45.60 o 
  -3   2   6       50.57       55.92      2.60 o 
  -2   2   6       95.96       89.60      2.87 o 
  -1   2   6        3.27        5.41      0.74 o 
   0   2   6       14.38       35.89      2.48 o 
   1   2   6       55.20       70.64      2.94 o 
   2   2   6      100.30      108.51      3.29 o 
   3   2   6        5.77       10.72      1.35 o 
   4   2   6     1988.22     2203.50     36.17 o 
   5   2   6        5.93        4.96      1.08 o 
   6   2   6       10.71       14.01      1.86 o 
   7   2   6       13.48       13.11      2.02 o 
   8   2   6       72.45       73.05      4.59 o 
   9   2   6      436.16      418.53     11.97 o 
  10   2   6       18.72       13.46      3.39 o 
  11   2   6        0.07       -0.54      2.74 o 
 -11   3   6        6.00        6.04      4.22 o 
 -10   3   6        2.47        6.05      5.17 o 
  -9   3   6      114.07      137.38     10.20 o 
  -8   3   6        4.35        1.64      1.56 o 
  -7   3   6       73.79       78.62      4.55 o 
  -6   3   6       50.07       44.44      2.83 o 
  -5   3   6        0.02        0.34      1.02 o 
  -4   3   6      113.26      150.59      4.58 o 
  -3   3   6      467.76      448.84      9.94 o 
  -2   3   6       76.50      107.91      4.32 o 
  -1   3   6      306.25      331.15      7.48 o 
   0   3   6        9.96        7.86      0.99 o 
   1   3   6      260.69      318.29      6.29 o 
   2   3   6      150.73      201.40      4.48 o 
   3   3   6      250.89      262.05      5.55 o 
   4   3   6      229.85      302.99      7.84 o 
   5   3   6        0.24       -1.20      0.79 o 
   6   3   6       53.83       52.00      3.43 o 
   7   3   6       93.07       88.90      4.84 o 
   8   3   6        1.31       -2.00      1.54 o 
   9   3   6      142.43      154.30      9.37 o 
  10   3   6        0.95       -1.27      2.71 o 
  11   3   6       17.54       17.87      4.53 o 
 -10   4   6       25.96       22.08      5.16 o 
  -9   4   6       32.24       27.90      6.22 o 
  -8   4   6        1.98        3.74      2.18 o 
  -7   4   6       65.78       78.56      4.23 o 
  -6   4   6       46.53       50.59      3.21 o 
  -5   4   6        1.00        1.06      1.20 o 
  -4   4   6       79.65       77.10      5.11 o 
  -3   4   6      957.32     1011.53     22.02 o 
  -2   4   6     1220.85     1362.29     23.23 o 
  -1   4   6      954.26      998.65     17.38 o 
   0   4   6       57.83       33.63      1.83 o 
   1   4   6     1168.42     1206.22     20.67 o 
   2   4   6     1004.91     1156.99     19.96 o 
   3   4   6      870.54      875.48     15.58 o 
   4   4   6        6.46        5.53      1.11 o 
   5   4   6        0.09       -0.44      1.02 o 
   6   4   6        7.20        8.99      2.84 o 
   7   4   6       88.66       90.37      5.61 o 
   8   4   6        0.79        2.68      2.18 o 
   9   4   6       10.25       12.32      3.27 o 
  10   4   6        5.08        2.44      2.97 o 
 -10   5   6        4.31        2.88      3.14 o 
  -9   5   6       23.55       44.91      5.33 o 
  -8   5   6       37.34       33.90      3.18 o 
  -7   5   6      103.68      110.54      5.33 o 
  -6   5   6        7.84        6.34      1.73 o 
  -5   5   6      108.71      119.42      5.16 o 
  -4   5   6      181.22      182.88      6.05 o 
  -3   5   6      401.96      395.21      9.56 o 
  -2   5   6       70.16       63.89      2.73 o 
  -1   5   6      205.66      206.04      4.93 o 
   0   5   6       44.53       56.48      3.00 o 
   1   5   6      290.72      274.07      6.54 o 
   2   5   6      114.73      109.29      3.96 o 
   3   5   6      573.13      555.54     12.45 o 
   4   5   6      120.90      130.48      5.02 o 
   5   5   6       57.73       67.21      3.66 o 
   6   5   6       10.31        6.95      2.20 o 
   7   5   6       78.91       88.39      5.81 o 
   8   5   6      116.43      108.12     12.36 o 
   9   5   6       34.32       49.12      5.40 o 
  10   5   6       11.76       12.93      3.85 o 
  -9   6   6        0.35        2.59      3.80 o 
  -8   6   6        1.21        5.52      2.43 o 
  -7   6   6        0.07        2.28      1.87 o 
  -6   6   6      127.68      118.29      5.62 o 
  -5   6   6       48.90       45.93      3.38 o 
  -4   6   6       29.32       24.94      2.63 o 
  -3   6   6       42.92       38.58      3.20 o 
  -2   6   6       19.22       10.40      2.04 o 
  -1   6   6      391.18      402.36      9.84 o 
   0   6   6       36.79       39.75      2.84 o 
   1   6   6      308.16      306.79      8.16 o 
   2   6   6        1.00        5.95      1.58 o 
   3   6   6        9.01       10.23      1.79 o 
   4   6   6       66.21       56.06      3.50 o 
   5   6   6       72.41       80.31      4.33 o 
   6   6   6       34.74       34.31      3.71 o 
   7   6   6       18.19       17.30      4.55 o 
   8   6   6        0.01        3.49      2.69 o 
   9   6   6        0.12        2.05      3.02 o 
  -8   7   6        0.00       -3.29      2.69 o 
  -7   7   6       74.17       90.01      5.87 o 
  -6   7   6        0.00       -2.29      2.19 o 
  -5   7   6      202.35      183.82      8.67 o 
  -4   7   6       27.45       23.43      3.41 o 
  -3   7   6       48.07       43.84      5.72 o 
  -2   7   6        4.08        4.17      1.99 o 
  -1   7   6      170.70      169.11      9.46 o 
   0   7   6        0.07        0.97      1.46 o 
   1   7   6      117.89      115.32      5.67 o 
   2   7   6        0.20       -1.05      1.46 o 
   3   7   6       18.81       23.13      2.74 o 
   4   7   6       86.75       95.65      5.81 o 
   5   7   6      156.59      152.31      7.28 o 
   6   7   6        6.83        3.34      2.78 o 
   7   7   6       51.12       66.04      6.33 o 
   8   7   6       16.63       20.18      4.22 o 
  -7   8   6        0.02        5.04      3.04 o 
  -6   8   6        7.63        7.43      2.76 o 
  -5   8   6      123.67      140.60     11.02 o 
  -4   8   6       83.08       84.55      6.07 o 
  -3   8   6       19.26       15.39      2.96 o 
  -2   8   6      187.90      172.55     13.10 o 
  -1   8   6      170.53      144.72      7.88 o 
   0   8   6       15.43       18.57      3.42 o 
   1   8   6      126.67      122.02      7.03 o 
   2   8   6       61.52       59.51      5.83 o 
   3   8   6        7.22        4.80      2.33 o 
   4   8   6       61.04       65.34      5.33 o 
   5   8   6       72.92       72.27      7.36 o 
   6   8   6       10.40       21.67      7.33 o 
   7   8   6        5.30        4.31      4.50 o 
  -5   9   6       61.72       45.64      5.12 o 
  -4   9   6        0.00       -4.56      2.54 o 
  -3   9   6      117.12      139.99      9.44 o 
  -2   9   6       40.35       36.33      5.02 o 
  -1   9   6       24.34       24.04      5.03 o 
   0   9   6        0.01       -0.23      2.92 o 
   1   9   6       52.36       53.30      5.63 o 
   2   9   6        1.75        6.38      2.67 o 
   3   9   6      119.50      121.30      7.47 o 
   4   9   6       12.12        6.28      4.04 o 
   5   9   6       80.86       46.02      6.34 o 
  -2  10   6        6.63       15.92      4.27 o 
  -1  10   6       47.25       47.38      5.79 o 
   0  10   6        0.52        6.93      3.68 o 
   1  10   6       69.47       54.08      6.26 o 
   2  10   6        0.01       -2.12      3.47 o 
 -11   0   7      263.41      370.21     20.78 o 
  -9   0   7       58.31       50.74      7.30 o 
  -7   0   7        3.25        0.67      1.98 o 
  -5   0   7       98.10       91.68      6.81 o 
  -3   0   7      389.69      414.96     11.80 o 
  -1   0   7      199.03      275.21      8.06 o 
   1   0   7      492.47      620.75     16.36 o 
   3   0   7     1146.16     1180.25     29.99 o 
   5   0   7        8.96       10.67      2.16 o 
   7   0   7       13.31       17.88      3.15 o 
   9   0   7        8.26       12.02      3.45 o 
  11   0   7      188.15      239.79     13.74 o 
 -11   1   7       12.08       14.15      3.87 o 
 -10   1   7        1.03        2.25      2.76 o 
  -9   1   7       40.85       55.10      5.07 o 
  -8   1   7      305.57      354.34     10.06 o 
  -7   1   7      135.41      123.80      6.80 o 
  -6   1   7       54.45       56.48      3.51 o 
  -5   1   7       23.72       15.50      1.83 o 
  -4   1   7      318.69      333.51      7.52 o 
  -3   1   7        2.35        0.76      0.66 o 
  -2   1   7      332.00      402.96     10.56 o 
  -1   1   7      983.24     1009.41     19.49 o 
   0   1   7        0.38        0.55      0.62 o 
   1   1   7     1514.35     1625.09     28.57 o 
   2   1   7      213.77      296.58      7.23 o 
   3   1   7       10.98        6.92      0.90 o 
   4   1   7      159.92      177.83      3.94 o 
   5   1   7        0.30        5.22      1.31 o 
   6   1   7        3.72        7.26      1.58 o 
   7   1   7       40.75       31.87      3.13 o 
   8   1   7      176.98      211.62      8.22 o 
   9   1   7       50.50       56.66      4.37 o 
  10   1   7        6.02        4.91      2.48 o 
  11   1   7        8.21       15.58      3.10 o 
 -11   2   7       16.94       14.70      3.90 o 
 -10   2   7       35.06       36.54      4.84 o 
  -9   2   7      288.56      334.68     11.25 o 
  -8   2   7      593.34      600.72     13.90 o 
  -7   2   7       65.45       67.13      3.68 o 
  -6   2   7        0.03        1.58      1.19 o 
  -5   2   7       54.45       53.19      2.95 o 
  -4   2   7      307.21      299.99      7.28 o 
  -3   2   7     1094.87     1247.59     24.28 o 
  -2   2   7     1087.60     1134.04     20.50 o 
  -1   2   7        8.34        3.73      0.72 o 
   0   2   7       11.49       13.23      1.23 o 
   1   2   7       21.07       37.07      2.74 o 
   2   2   7      827.98      870.70     16.10 o 
   3   2   7     1562.89     1791.42     29.66 o 
   4   2   7      383.60      399.98      7.71 o 
   5   2   7        9.98       13.97      1.78 o 
   6   2   7        0.41       -0.08      1.20 o 
   7   2   7       45.28       50.23      3.81 o 
   8   2   7      658.56      672.63     16.81 o 
   9   2   7      160.66      161.93      7.20 o 
  10   2   7        2.44        5.19      2.43 o 
  11   2   7       16.32        9.18      3.23 o 
 -11   3   7        0.36        5.92      4.44 o 
 -10   3   7       47.42       49.00      5.67 o 
  -9   3   7       41.28       32.56      3.74 o 
  -8   3   7       90.58      103.52      4.98 o 
  -7   3   7      140.08      118.59      5.08 o 
  -6   3   7       40.62       37.72      2.81 o 
  -5   3   7        0.16        0.74      1.06 o 
  -4   3   7       46.65       57.74      3.01 o 
  -3   3   7        4.66        8.01      1.67 o 
  -2   3   7      540.96      582.60     11.35 o 
  -1   3   7      326.39      343.22      7.19 o 
   0   3   7        5.11        0.95      0.95 o 
   1   3   7      195.75      181.99      4.74 o 
   2   3   7      987.85     1019.15     17.59 o 
   3   3   7       86.53       90.23      2.95 o 
   4   3   7        3.14        8.19      1.10 o 
   5   3   7       12.47       11.02      1.53 o 
   6   3   7       58.45       44.99      3.28 o 
   7   3   7      212.24      192.97      7.11 o 
   8   3   7       86.89       84.98      5.04 o 
   9   3   7       62.76       59.49      4.46 o 
  10   3   7       52.17       55.48      5.80 o 
  11   3   7        0.11        1.05      2.92 o 
 -10   4   7       13.90       17.61      4.76 o 
  -9   4   7      189.14      173.08     14.17 o 
  -8   4   7       99.96      102.98      6.23 o 
  -7   4   7       18.58       13.61      2.21 o 
  -6   4   7       21.44       24.20      2.37 o 
  -5   4   7       56.41       65.72      5.03 o 
  -4   4   7       11.20        8.72      1.50 o 
  -3   4   7      512.64      502.89     12.23 o 
  -2   4   7      895.86     1057.38     19.66 o 
  -1   4   7       51.65       63.09      2.52 o 
   0   4   7      271.98      242.87      5.36 o 
   1   4   7        1.03        1.70      0.85 o 
   2   4   7      642.20      747.43     13.52 o 
   3   4   7      387.72      371.56      7.57 o 
   4   4   7        9.08        7.99      1.31 o 
   5   4   7       29.98       30.56      3.44 o 
   6   4   7       44.10       47.08      3.96 o 
   7   4   7       16.56       10.66      2.47 o 
   8   4   7      174.17      173.49      8.30 o 
   9   4   7      102.14      100.32      7.47 o 
  10   4   7       10.80        7.17      3.26 o 
 -10   5   7        6.48        6.49      4.82 o 
  -9   5   7        9.50        9.86      4.32 o 
  -8   5   7        1.27        2.41      2.03 o 
  -7   5   7        1.58        5.14      1.83 o 
  -6   5   7      108.48      123.91      6.38 o 
  -5   5   7       42.57       54.09      4.75 o 
  -4   5   7       22.92       16.41      2.18 o 
  -3   5   7      146.98      150.47      5.27 o 
  -2   5   7       80.70       74.23      4.36 o 
  -1   5   7        0.14        0.34      1.32 o 
   0   5   7        0.03        0.14      0.82 o 
   1   5   7        0.01        0.33      0.93 o 
   2   5   7       36.72       32.24      2.18 o 
   3   5   7      239.92      242.30      7.06 o 
   4   5   7       30.87       30.15      2.43 o 
   5   5   7      125.44      127.22      6.80 o 
   6   5   7      144.50      146.29      7.22 o 
   7   5   7       10.43       14.00      2.90 o 
   8   5   7        0.01        1.30      2.61 o 
   9   5   7        0.46        1.68      2.93 o 
  10   5   7        8.86       22.42      4.50 o 
  -9   6   7        9.84       10.30      4.46 o 
  -8   6   7        0.01        0.48      2.26 o 
  -7   6   7       13.91       17.60      3.03 o 
  -6   6   7       31.50       31.10      3.32 o 
  -5   6   7      173.17      180.68      7.67 o 
  -4   6   7       74.54       69.45      4.85 o 
  -3   6   7        3.11        5.66      1.71 o 
  -2   6   7      404.37      406.90     12.25 o 
  -1   6   7        0.04        1.10      1.82 o 
   0   6   7       41.72       38.14      3.27 o 
   1   6   7       11.64        9.11      1.52 o 
   2   6   7      273.92      317.18      7.72 o 
   3   6   7        4.83        4.58      1.48 o 
   4   6   7       46.50       49.38      3.87 o 
   5   6   7       68.11       85.11      4.94 o 
   6   6   7       51.99       57.25      7.87 o 
   7   6   7        7.55        9.15      2.91 o 
   8   6   7        4.63        5.51      3.13 o 
   9   6   7       21.21       18.54      4.11 o 
  -8   7   7       56.56       67.13      5.39 o 
  -7   7   7       26.53       21.87      3.45 o 
  -6   7   7        7.96        7.30      2.69 o 
  -5   7   7        0.00        2.02      2.15 o 
  -4   7   7       70.50       69.96      5.39 o 
  -3   7   7      197.42      218.51     14.07 o 
  -2   7   7        0.32        2.30      1.96 o 
  -1   7   7        8.70        9.96      2.61 o 
   0   7   7        2.51        1.59      1.73 o 
   1   7   7       11.24       11.30      2.25 o 
   2   7   7        7.21        3.59      2.18 o 
   3   7   7      153.89      178.70      9.19 o 
   4   7   7       12.41       17.70      3.28 o 
   5   7   7        1.88        2.50      2.51 o 
   6   7   7       10.54       13.34      3.55 o 
   7   7   7       64.04       50.76      6.61 o 
   8   7   7       12.69       18.92      5.17 o 
  -7   8   7        0.26       -0.71      2.86 o 
  -6   8   7        0.30        2.80      2.69 o 
  -5   8   7        0.82        0.03      2.43 o 
  -4   8   7        1.16       -1.39      2.38 o 
  -3   8   7      392.14      431.91     15.69 o 
  -2   8   7       37.47       35.05      4.04 o 
  -1   8   7      128.62      113.23      8.31 o 
   0   8   7       18.78       22.26      4.77 o 
   1   8   7      125.94      108.25     10.68 o 
   2   8   7       13.11       10.18      2.65 o 
   3   8   7      236.78      254.28     10.20 o 
   4   8   7        3.95        6.00      2.96 o 
   5   8   7       18.46       22.73      3.99 o 
   6   8   7        1.21       -2.01      3.70 o 
   7   8   7        0.29       18.66      6.47 o 
  -5   9   7        2.40        1.34      2.74 o 
  -4   9   7       55.65       60.83      5.89 o 
  -3   9   7        7.75        4.55      2.69 o 
  -2   9   7       30.49       20.19      3.91 o 
  -1   9   7       91.17      101.54      8.10 o 
   0   9   7        0.02       -1.70      2.62 o 
   1   9   7       66.89       67.28      7.48 o 
   2   9   7       15.85       18.59      3.47 o 
   3   9   7       17.24       12.73      3.33 o 
   4   9   7       47.78       60.26      6.46 o 
   5   9   7       19.42       18.81      4.88 o 
  -1  10   7        7.96        8.34      3.84 o 
   0  10   7       13.98       26.32      4.97 o 
   1  10   7        0.09       -2.27      3.32 o 
 -10   0   8       26.15       61.24     11.34 o 
  -8   0   8      442.16      473.23     17.72 o 
  -6   0   8       30.97       31.74      5.04 o 
  -4   0   8     1035.03     1078.29     44.12 o 
  -2   0   8      554.05      563.47     15.31 o 
   0   0   8      608.00      542.08     14.67 o 
   2   0   8      526.26      515.18     14.12 o 
   4   0   8      823.00      975.00     25.47 o 
   6   0   8      116.83      118.73      8.96 o 
   8   0   8      264.84      271.27     16.66 o 
  10   0   8        0.24        5.25      3.24 o 
 -11   1   8        1.23       11.16      3.75 o 
 -10   1   8      107.51      100.39      7.61 o 
  -9   1   8       12.84       21.12      2.94 o 
  -8   1   8       25.73       16.57      2.47 o 
  -7   1   8       66.48       68.42      5.57 o 
  -6   1   8       75.06       71.62      3.55 o 
  -5   1   8      307.07      267.43      7.05 o 
  -4   1   8      404.11      412.41      8.56 o 
  -3   1   8       92.79       84.40      2.82 o 
  -2   1   8     1883.84     2118.70     37.10 o 
  -1   1   8     2167.83     2161.34     37.70 o 
   0   1   8        4.53        4.15      0.90 o 
   1   1   8     2126.03     2010.80     35.21 o 
   2   1   8     1492.00     1587.91     28.18 o 
   3   1   8       49.99       44.34      2.03 o 
   4   1   8      551.32      591.32     11.58 o 
   5   1   8       85.08       66.66      3.61 o 
   6   1   8       18.67       14.91      2.00 o 
   7   1   8       49.14       50.10      3.72 o 
   8   1   8        7.95        5.07      1.92 o 
   9   1   8       13.72       15.63      2.72 o 
  10   1   8      133.16      121.55      6.71 o 
  11   1   8        0.08        2.79      2.56 o 
 -11   2   8       36.60       64.79      6.59 o 
 -10   2   8        0.21        3.27      3.33 o 
  -9   2   8        4.41        3.29      2.07 o 
  -8   2   8      238.46      242.62      9.16 o 
  -7   2   8      264.62      263.81      7.40 o 
  -6   2   8      732.31      720.82     19.71 o 
  -5   2   8      170.03      159.91      5.16 o 
  -4   2   8       81.43       90.87      3.73 o 
  -3   2   8       40.19       63.10      2.87 o 
  -2   2   8      149.81      171.23      5.58 o 
  -1   2   8     1058.90     1180.51     24.86 o 
   0   2   8       73.57       91.99      3.31 o 
   1   2   8      927.90     1016.16     18.58 o 
   2   2   8      137.92      150.36      4.50 o 
   3   2   8       48.96       35.09      1.97 o 
   4   2   8      393.53      375.69      7.43 o 
   5   2   8      199.21      186.24      6.08 o 
   6   2   8      452.53      423.82     11.24 o 
   7   2   8      144.45      167.20      8.51 o 
   8   2   8      363.38      371.74     11.10 o 
   9   2   8        8.18        4.44      2.14 o 
  10   2   8        1.13        0.02      2.16 o 
  11   2   8       22.74       39.42      4.79 o 
 -11   3   8       10.08       12.74      5.05 o 
 -10   3   8        1.25        0.11      3.22 o 
  -9   3   8        8.21       16.63      3.35 o 
  -8   3   8      127.61      163.47      6.43 o 
  -7   3   8      779.06      883.30     20.65 o 
  -6   3   8        6.77        6.68      1.55 o 
  -5   3   8       73.76       81.09      5.48 o 
  -4   3   8      493.26      500.77     11.29 o 
  -3   3   8       21.55       23.32      3.10 o 
  -2   3   8       28.32       19.57      2.05 o 
  -1   3   8      547.61      542.15     10.68 o 
   0   3   8        3.98        3.46      0.78 o 
   1   3   8      717.85      643.28     12.44 o 
   2   3   8       21.35       20.27      1.47 o 
   3   3   8       57.68       67.69      2.67 o 
   4   3   8      195.71      206.22      4.86 o 
   5   3   8      123.12      125.80      5.36 o 
   6   3   8       24.96       23.97      2.47 o 
   7   3   8      509.13      541.35     15.57 o 
   8   3   8       88.73      107.31      5.79 o 
   9   3   8       21.81       25.77      3.62 o 
  10   3   8        0.56        2.90      2.74 o 
 -10   4   8        1.06        8.61      5.57 o 
  -9   4   8       21.99       12.48      4.58 o 
  -8   4   8       68.19       54.81      4.58 o 
  -7   4   8        0.45        1.32      1.63 o 
  -6   4   8       27.17       23.27      2.45 o 
  -5   4   8        0.14        0.62      1.59 o 
  -4   4   8      119.53      123.15      4.81 o 
  -3   4   8      440.66      464.61     10.66 o 
  -2   4   8      522.93      530.83     11.69 o 
  -1   4   8        0.06       -0.67      1.03 o 
   0   4   8      286.82      216.62      5.01 o 
   1   4   8        5.97        3.84      0.95 o 
   2   4   8      426.31      446.11      8.81 o 
   3   4   8      372.70      407.04      8.28 o 
   4   4   8       97.53       94.36      3.48 o 
   5   4   8        1.41        4.64      1.64 o 
   6   4   8        1.57        1.39      1.73 o 
   7   4   8        9.79        8.21      2.33 o 
   8   4   8      154.39      131.35      7.26 o 
   9   4   8       17.90        7.37      2.79 o 
  10   4   8        4.55        1.22      3.16 o 
 -10   5   8        6.37       17.28      6.83 o 
  -9   5   8        0.07       -2.62      2.77 o 
  -8   5   8       26.84       23.45      3.25 o 
  -7   5   8        1.50        2.61      2.02 o 
  -6   5   8        9.66        7.28      2.04 o 
  -5   5   8      206.17      196.16      8.01 o 
  -4   5   8      107.95      124.58      7.48 o 
  -3   5   8       89.42       95.35      4.43 o 
  -2   5   8       22.30       20.51      2.62 o 
  -1   5   8      126.90      125.00      4.33 o 
   0   5   8       21.76       24.66      1.93 o 
   1   5   8       87.52       71.18      3.24 o 
   2   5   8       41.41       43.16      3.12 o 
   3   5   8        8.27       11.18      1.69 o 
   4   5   8      242.68      288.55      7.80 o 
   5   5   8      198.95      186.36      6.83 o 
   6   5   8       69.81       60.50      4.74 o 
   7   5   8       15.83       11.11      2.77 o 
   8   5   8       27.74       22.19      4.46 o 
   9   5   8        0.21        0.58      2.94 o 
  -9   6   8        2.49       10.94      3.58 o 
  -8   6   8       17.34       18.20      3.23 o 
  -7   6   8        5.97        3.86      3.35 o 
  -6   6   8       75.95       60.79      4.54 o 
  -5   6   8       47.09       49.93      4.00 o 
  -4   6   8       72.65       72.95      4.65 o 
  -3   6   8      412.30      390.08     10.90 o 
  -2   6   8      138.12      116.41      6.36 o 
  -1   6   8     1045.37     1126.70     27.55 o 
   0   6   8      397.17      438.44     11.59 o 
   1   6   8      816.33      873.70     18.58 o 
   2   6   8       86.47       84.84      5.41 o 
   3   6   8      206.25      206.45      7.18 o 
   4   6   8        4.91       10.47      2.12 o 
   5   6   8        1.90       -0.24      1.97 o 
   6   6   8       12.55       13.28      3.38 o 
   7   6   8       21.30       25.88      4.45 o 
   8   6   8        0.65        0.23      3.66 o 
   9   6   8        1.74        3.44      4.11 o 
  -8   7   8        7.81        1.62      2.85 o 
  -7   7   8       47.56       52.69      6.08 o 
  -6   7   8       53.15       54.85      4.91 o 
  -5   7   8       22.43       19.25      3.18 o 
  -4   7   8       87.24       56.98      4.85 o 
  -3   7   8       35.90       32.37      3.70 o 
  -2   7   8        0.00       -0.55      1.85 o 
  -1   7   8      176.29      195.60      8.71 o 
   0   7   8        0.39       -1.15      1.88 o 
   1   7   8      124.47      163.91      7.01 o 
   2   7   8        2.31        3.21      1.94 o 
   3   7   8       29.01       29.96      3.42 o 
   4   7   8      125.93      112.82      7.85 o 
   5   7   8       12.59       15.20      3.07 o 
   6   7   8       56.71       56.17      6.41 o 
   7   7   8       49.48       47.42      6.43 o 
   8   7   8        0.00       -3.50      3.71 o 
  -6   8   8        0.65        0.32      2.89 o 
  -5   8   8       80.12       83.34      6.33 o 
  -4   8   8        6.44        3.50      2.49 o 
  -3   8   8       30.19       21.64      3.66 o 
  -2   8   8      451.13      471.16     15.44 o 
  -1   8   8       42.27       46.79      4.69 o 
   0   8   8       72.19       77.15      6.78 o 
   1   8   8       57.65       56.51      5.58 o 
   2   8   8      287.20      328.50     20.27 o 
   3   8   8       32.64       31.94      3.75 o 
   4   8   8        4.70        4.11      2.73 o 
   5   8   8       50.84       56.73      8.07 o 
   6   8   8        9.93        3.99      4.67 o 
  -4   9   8       16.61       20.91      4.00 o 
  -3   9   8        0.10        1.67      2.45 o 
  -2   9   8       67.10       56.45      5.48 o 
  -1   9   8       60.83       78.49      6.26 o 
   0   9   8        0.66       -1.87      2.89 o 
   1   9   8       49.54       48.69      5.51 o 
   2   9   8       73.32       66.72      6.41 o 
   3   9   8        0.01        1.65      2.64 o 
   4   9   8       71.56       88.30      8.82 o 
 -11   0   9       34.93       65.96      9.76 o 
  -9   0   9      347.71      353.80     14.96 o 
  -7   0   9      698.38      774.17     25.95 o 
  -5   0   9      558.80      614.38     17.39 o 
  -3   0   9      588.28      675.52     18.38 o 
  -1   0   9      217.07      206.00      6.73 o 
   1   0   9      325.58      339.98     11.90 o 
   3   0   9     1206.70     1258.66     32.27 o 
   5   0   9      300.00      311.85     12.20 o 
   7   0   9      593.47      659.40     23.07 o 
   9   0   9      269.37      282.09     16.31 o 
  11   0   9        7.54       17.95      6.03 o 
 -11   1   9       18.48       20.58      5.17 o 
 -10   1   9       97.42      120.61      8.32 o 
  -9   1   9       11.11        7.61      2.29 o 
  -8   1   9        1.43        3.17      1.78 o 
  -7   1   9       84.95       74.21      4.39 o 
  -6   1   9       13.97       14.50      1.83 o 
  -5   1   9       17.50       21.63      1.94 o 
  -4   1   9      634.41      695.85     13.54 o 
  -3   1   9       89.66       94.66      3.08 o 
  -2   1   9       40.50       21.93      1.47 o 
  -1   1   9      212.37      242.41      5.91 o 
   0   1   9        0.43       -0.04      0.67 o 
   1   1   9      158.48      186.05      4.88 o 
   2   1   9        0.07        6.35      0.94 o 
   3   1   9       44.36       53.27      2.42 o 
   4   1   9      771.02      819.45     15.59 o 
   5   1   9       43.30       44.75      3.03 o 
   6   1   9       77.62       79.14      4.34 o 
   7   1   9       60.31       62.26      4.14 o 
   8   1   9        0.00       -0.16      1.72 o 
   9   1   9        3.87        3.48      2.15 o 
  10   1   9       75.36       71.66      5.22 o 
  11   1   9       16.72       25.00      3.84 o 
 -11   2   9        0.10        2.03      3.61 o 
 -10   2   9        1.59       -2.75      2.81 o 
  -9   2   9       10.81       11.96      2.58 o 
  -8   2   9       12.59       14.65      2.49 o 
  -7   2   9        0.86        1.25      1.50 o 
  -6   2   9       14.90       22.60      2.24 o 
  -5   2   9       66.82       55.58      3.15 o 
  -4   2   9      145.44      162.32      5.08 o 
  -3   2   9      294.03      309.62      6.80 o 
  -2   2   9      516.50      492.77     11.18 o 
  -1   2   9      523.20      550.87     11.69 o 
   0   2   9      243.54      245.93      6.09 o 
   1   2   9      445.50      497.53      9.92 o 
   2   2   9      639.80      630.14     12.27 o 
   3   2   9      328.86      334.30      7.30 o 
   4   2   9       72.64       82.68      3.77 o 
   5   2   9        9.22        6.22      1.54 o 
   6   2   9       62.00       68.12      4.15 o 
   7   2   9       12.65       13.18      2.31 o 
   8   2   9        1.74        4.57      1.93 o 
   9   2   9       31.72       37.04      3.82 o 
  10   2   9        2.60        2.38      2.30 o 
  11   2   9       10.64       13.46      3.36 o 
 -10   3   9        9.11       13.67      4.54 o 
  -9   3   9        0.63       -2.21      2.16 o 
  -8   3   9       18.44       11.46      2.46 o 
  -7   3   9       20.02       17.20      2.51 o 
  -6   3   9       75.74       72.67      3.91 o 
  -5   3   9       18.95       20.72      2.12 o 
  -4   3   9      290.36      248.91      6.68 o 
  -3   3   9      691.98      676.48     15.73 o 
  -2   3   9       12.30        6.58      1.18 o 
  -1   3   9       70.98       66.93      3.06 o 
   0   3   9        0.08        1.84      0.90 o 
   1   3   9       19.29       20.04      1.48 o 
   2   3   9       13.65        9.27      1.17 o 
   3   3   9      385.30      371.58      7.59 o 
   4   3   9      504.58      473.43      9.30 o 
   5   3   9        2.87        2.93      1.51 o 
   6   3   9       94.51       86.13      5.57 o 
   7   3   9       72.83       66.97      5.66 o 
   8   3   9       50.13       43.69      3.88 o 
   9   3   9        4.22        0.09      2.22 o 
  10   3   9       13.50        9.16      3.82 o 
 -10   4   9        4.44        7.99      5.67 o 
  -9   4   9        2.37        1.86      2.93 o 
  -8   4   9        5.16        3.80      2.31 o 
  -7   4   9        5.27        6.44      2.09 o 
  -6   4   9        2.32        2.90      1.74 o 
  -5   4   9       44.11       43.21      4.43 o 
  -4   4   9       63.15       69.40      4.63 o 
  -3   4   9      332.58      368.95     10.55 o 
  -2   4   9      123.19      118.47      6.72 o 
  -1   4   9       35.68       41.24      2.57 o 
   0   4   9      442.60      452.85     13.00 o 
   1   4   9      185.41      185.54      5.85 o 
   2   4   9      298.68      288.82      6.84 o 
   3   4   9      518.21      560.34     11.18 o 
   4   4   9       51.16       46.89      2.51 o 
   5   4   9        0.04        4.54      1.82 o 
   6   4   9        5.19        3.62      2.06 o 
   7   4   9       15.35       17.04      2.85 o 
   8   4   9        6.63        5.12      2.62 o 
   9   4   9        1.27        0.16      2.48 o 
  10   4   9        3.47        2.59      3.31 o 
  -9   5   9       10.03       11.95      3.33 o 
  -8   5   9        8.54        5.81      2.39 o 
  -7   5   9       43.47       38.73      5.92 o 
  -6   5   9      192.06      189.97      9.59 o 
  -5   5   9      304.06      312.22     11.67 o 
  -4   5   9      544.45      544.67     17.24 o 
  -3   5   9        5.81        6.97      1.74 o 
  -2   5   9      176.62      183.81      5.96 o 
  -1   5   9       44.12       39.04      2.74 o 
   0   5   9        1.39        1.92      1.14 o 
   1   5   9       48.15       47.89      2.78 o 
   2   5   9       84.18       92.98      6.69 o 
   3   5   9        0.21       -0.53      1.21 o 
   4   5   9      406.21      402.29     11.26 o 
   5   5   9       98.20      100.44      6.73 o 
   6   5   9      165.61      163.46      8.95 o 
   7   5   9       66.89       50.38      5.37 o 
   8   5   9        9.52       10.49      3.53 o 
   9   5   9       12.20        7.62      4.20 o 
  -8   6   9        7.93        7.70      2.66 o 
  -7   6   9       27.47       30.79      3.52 o 
  -6   6   9        0.01        0.67      2.07 o 
  -5   6   9        9.77       12.54      2.57 o 
  -4   6   9       20.54       19.59      2.67 o 
  -3   6   9      422.79      432.09     11.80 o 
  -2   6   9       33.98       40.66      5.41 o 
  -1   6   9       95.50       90.90      5.62 o 
   0   6   9      620.51      600.53     17.06 o 
   1   6   9       22.15       25.29      2.51 o 
   2   6   9       83.78       94.13      5.37 o 
   3   6   9      292.46      295.08      9.11 o 
   4   6   9       16.53       13.76      2.41 o 
   5   6   9        1.99        3.29      3.18 o 
   6   6   9       10.67       18.83      3.89 o 
   7   6   9       15.76       19.89      4.16 o 
   8   6   9       17.63        8.68      4.26 o 
  -7   7   9       12.91       12.39      3.24 o 
  -6   7   9        2.51       -1.46      2.46 o 
  -5   7   9      138.37      112.82      8.45 o 
  -4   7   9       58.69       56.53      5.15 o 
  -3   7   9      340.56      327.05     11.23 o 
  -2   7   9      262.91      301.89     10.77 o 
  -1   7   9      114.72      114.59      6.73 o 
   0   7   9        7.70        5.15      2.18 o 
   1   7   9       75.24       67.93      4.56 o 
   2   7   9      134.54      160.74      7.10 o 
   3   7   9      453.95      491.83     14.70 o 
   4   7   9       29.27       37.59      3.88 o 
   5   7   9      109.09       84.37      6.79 o 
   6   7   9        6.25        7.50      3.54 o 
   7   7   9        5.13        6.55      4.24 o 
  -6   8   9       12.94        5.99      3.25 o 
  -5   8   9       13.10        9.77      3.03 o 
  -4   8   9       66.34       60.63      5.41 o 
  -3   8   9       38.60       38.83      4.41 o 
  -2   8   9       69.55       58.22      5.34 o 
  -1   8   9      144.79      124.51     12.54 o 
   0   8   9      416.65      444.87     14.27 o 
   1   8   9      167.90      168.69     11.20 o 
   2   8   9       21.42       21.95      3.43 o 
   3   8   9        2.26        4.46      2.57 o 
   4   8   9      121.18      105.88      7.56 o 
   5   8   9       49.48       34.17      5.76 o 
   6   8   9        7.29        3.78      4.85 o 
  -4   9   9       23.56        9.94      3.27 o 
  -3   9   9       29.08       33.10      4.53 o 
  -2   9   9        3.52        1.41      2.73 o 
  -1   9   9       40.15       34.57      4.69 o 
   0   9   9        1.38       -0.61      3.03 o 
   1   9   9       38.92       36.79      5.63 o 
   2   9   9        2.98        4.73      3.55 o 
   3   9   9       53.13       59.59      5.57 o 
   4   9   9       25.56       16.63      4.63 o 
 -10   0  10      148.22      118.53     13.22 o 
  -8   0  10      304.91      294.67     12.89 o 
  -6   0  10      815.45      945.74     30.37 o 
  -4   0  10       40.16       35.70      4.06 o 
  -2   0  10      220.15      196.64      6.78 o 
   0   0  10       21.21       12.59      1.71 o 
   2   0  10      241.98      241.33      8.12 o 
   4   0  10       17.07        8.69      1.68 o 
   6   0  10     1037.13     1098.95     35.09 o 
   8   0  10      353.57      344.12     14.62 o 
  10   0  10      154.26      120.45     11.92 o 
 -11   1  10       31.93       44.37      7.23 o 
 -10   1  10        0.03       -0.64      2.98 o 
  -9   1  10        1.13        0.18      2.13 o 
  -8   1  10       80.53       73.06      4.64 o 
  -7   1  10      129.04      104.14      6.86 o 
  -6   1  10        3.16        3.19      1.57 o 
  -5   1  10        8.29        6.54      1.49 o 
  -4   1  10      149.37      144.19      4.65 o 
  -3   1  10      207.97      234.62      5.53 o 
  -2   1  10      512.07      541.96     10.73 o 
  -1   1  10       87.19       94.27      3.01 o 
   0   1  10       47.60       57.17      3.03 o 
   1   1  10      180.56      188.08      4.55 o 
   2   1  10      535.44      577.73     11.40 o 
   3   1  10      275.73      295.52      6.62 o 
   4   1  10      140.32      150.16      4.75 o 
   5   1  10        3.55        3.23      1.43 o 
   6   1  10        1.61        0.30      1.60 o 
   7   1  10      201.08      185.30      7.55 o 
   8   1  10       83.40       78.11      9.03 o 
   9   1  10        2.02       -1.41      1.89 o 
  10   1  10        3.73        6.92      2.69 o 
  11   1  10       24.14       39.91      4.49 o 
 -10   2  10        2.90        5.46      4.06 o 
  -9   2  10       45.42       51.80      4.88 o 
  -8   2  10       69.36       74.12      5.24 o 
  -7   2  10        3.21       -1.98      1.62 o 
  -6   2  10       15.18       17.32      2.09 o 
  -5   2  10        5.38        2.50      1.23 o 
  -4   2  10       25.13       30.95      2.70 o 
  -3   2  10      175.16      166.06      5.53 o 
  -2   2  10      234.54      257.91      6.51 o 
  -1   2  10       35.62       39.57      2.70 o 
   0   2  10      256.04      219.49      5.74 o 
   1   2  10       83.59       96.62      5.36 o 
   2   2  10      323.31      360.50      7.78 o 
   3   2  10      414.70      390.53      8.37 o 
   4   2  10      112.20      111.23      4.47 o 
   5   2  10       44.49       31.04      2.72 o 
   6   2  10        0.09        0.12      1.40 o 
   7   2  10        0.01       -2.03      1.49 o 
   8   2  10       43.36       55.50      4.20 o 
   9   2  10       13.92       12.12      2.63 o 
  10   2  10       40.41       40.34      4.15 o 
 -10   3  10       41.79       42.45      6.72 o 
  -9   3  10       56.66       63.06      5.23 o 
  -8   3  10        0.58        0.22      2.05 o 
  -7   3  10      131.06      122.81      8.02 o 
  -6   3  10      105.04       93.96      5.06 o 
  -5   3  10        3.41        6.01      1.59 o 
  -4   3  10        3.95        5.25      1.50 o 
  -3   3  10      351.84      366.30     12.46 o 
  -2   3  10       50.05       60.07      5.36 o 
  -1   3  10       34.17       19.32      1.71 o 
   0   3  10       14.59       15.56      1.67 o 
   1   3  10       12.92        5.92      1.16 o 
   2   3  10       74.60       82.39      4.03 o 
   3   3  10      290.21      303.13      6.55 o 
   4   3  10       19.92       20.12      1.61 o 
   5   3  10        1.19        4.43      1.56 o 
   6   3  10      127.55      131.32      5.98 o 
   7   3  10       73.15       65.10      4.44 o 
   8   3  10        2.17        2.36      2.01 o 
   9   3  10       42.19       49.15      4.83 o 
  10   3  10       32.12       35.03      4.47 o 
 -10   4  10        0.23        0.06      7.08 o 
  -9   4  10        0.26       -1.40      2.74 o 
  -8   4  10       21.52       12.58      2.90 o 
  -7   4  10       20.44       24.41      3.07 o 
  -6   4  10       90.24       90.99      5.68 o 
  -5   4  10        0.26        1.13      1.70 o 
  -4   4  10        0.23        3.77      1.74 o 
  -3   4  10        4.88        5.93      1.55 o 
  -2   4  10      122.34      126.54      5.93 o 
  -1   4  10      196.99      166.83      5.30 o 
   0   4  10      423.58      451.23     10.45 o 
   1   4  10      200.91      192.22      5.62 o 
   2   4  10      105.88      119.73      5.23 o 
   3   4  10       31.63       35.47      4.34 o 
   4   4  10        3.02        3.13      1.32 o 
   5   4  10        4.61        3.10      2.22 o 
   6   4  10       68.97       68.07      8.01 o 
   7   4  10       17.77       14.90      3.64 o 
   8   4  10        8.26        4.25      2.87 o 
   9   4  10        4.92        4.83      3.19 o 
  10   4  10       13.88       10.07      4.37 o 
  -9   5  10       34.29       34.95      4.01 o 
  -8   5  10        2.28        2.95      2.96 o 
  -7   5  10        2.16        2.42      2.36 o 
  -6   5  10       51.67       50.74      4.58 o 
  -5   5  10       36.44       33.92      3.55 o 
  -4   5  10        8.62       10.76      2.33 o 
  -3   5  10       64.53       66.58      4.82 o 
  -2   5  10      179.29      169.41      5.94 o 
  -1   5  10       22.54       13.47      1.90 o 
   0   5  10        0.04        0.79      1.17 o 
   1   5  10       10.10        6.86      1.58 o 
   2   5  10      146.42      147.35      5.50 o 
   3   5  10      128.66      143.33      5.51 o 
   4   5  10        2.49        3.01      1.62 o 
   5   5  10       14.59       10.22      2.96 o 
   6   5  10       97.95      105.85      7.34 o 
   7   5  10        1.57        1.48      2.74 o 
   8   5  10        4.95        9.53      3.71 o 
   9   5  10       10.51       14.76      4.99 o 
  -8   6  10        0.01        1.18      2.71 o 
  -7   6  10       50.26       39.29      4.07 o 
  -6   6  10       31.83       31.91      3.59 o 
  -5   6  10        9.49       10.51      2.54 o 
  -4   6  10      234.20      204.96      8.17 o 
  -3   6  10       31.57       33.45      3.32 o 
  -2   6  10        8.29        4.71      2.19 o 
  -1   6  10       81.57       62.78      4.65 o 
   0   6  10     1587.39     1781.76     38.01 o 
   1   6  10      277.65      276.29      8.04 o 
   2   6  10       22.39       21.34      2.50 o 
   3   6  10       39.41       36.71      3.11 o 
   4   6  10      283.85      267.74      8.85 o 
   5   6  10        6.13        5.87      3.30 o 
   6   6  10       72.02       65.59      7.42 o 
   7   6  10       42.91       46.36      5.54 o 
   8   6  10        2.28        2.35      3.58 o 
  -7   7  10        0.31        2.10      3.00 o 
  -6   7  10       19.64       20.33      3.87 o 
  -5   7  10        8.36        3.81      2.60 o 
  -4   7  10        8.14        7.52      2.61 o 
  -3   7  10       59.12       48.97      4.52 o 
  -2   7  10      331.01      328.81     13.71 o 
  -1   7  10       39.93       33.16      3.81 o 
   0   7  10        3.56        4.31      2.30 o 
   1   7  10       23.12       19.43      3.36 o 
   2   7  10      237.54      246.40      8.74 o 
   3   7  10       49.51       42.28      3.95 o 
   4   7  10        4.81        4.09      2.95 o 
   5   7  10       38.15       26.79      4.53 o 
   6   7  10       22.27       15.21      4.06 o 
   7   7  10       16.12       17.14      6.25 o 
  -6   8  10       14.20       28.76      4.42 o 
  -5   8  10        5.66        5.76      2.94 o 
  -4   8  10        3.66        2.01      2.60 o 
  -3   8  10       14.97       15.46      4.04 o 
  -2   8  10        8.19        5.96      2.81 o 
  -1   8  10       33.32       45.17      4.77 o 
   0   8  10       12.22       15.83      3.37 o 
   1   8  10       11.40       12.45      3.16 o 
   2   8  10        0.18        1.42      2.71 o 
   3   8  10       13.05        9.03      2.98 o 
   4   8  10        3.79        7.89      4.66 o 
   5   8  10       12.76       16.15      4.84 o 
   6   8  10        2.67        9.04      4.91 o 
  -3   9  10       13.68       20.65      4.05 o 
  -2   9  10       59.84       74.33      6.40 o 
  -1   9  10        0.18        4.33      3.13 o 
   0   9  10        1.28        4.33      3.02 o 
   1   9  10        3.11        8.62      3.79 o 
   2   9  10       62.47       77.88      7.06 o 
   3   9  10        4.48        7.89      3.73 o 
  -9   0  11        2.18        9.14      3.89 o 
  -7   0  11     1189.87     1273.40     40.20 o 
  -5   0  11      715.80      707.66     34.05 o 
  -3   0  11        2.22        2.07      1.41 o 
  -1   0  11     1588.81     1967.38     49.38 o 
   1   0  11     1181.33     1391.00     35.66 o 
   3   0  11        0.19        0.84      1.18 o 
   5   0  11      972.00      940.30     30.40 o 
   7   0  11      730.87      811.26     33.97 o 
   9   0  11        5.21       17.62      4.34 o 
 -10   1  11       88.98      113.67      9.99 o 
  -9   1  11        2.95        3.82      2.45 o 
  -8   1  11       29.45       27.88      3.50 o 
  -7   1  11      537.36      534.78     17.21 o 
  -6   1  11      968.32     1088.96     24.50 o 
  -5   1  11      158.29      154.72      6.51 o 
  -4   1  11      177.92      153.11      7.79 o 
  -3   1  11      339.77      376.51      8.82 o 
  -2   1  11      121.71      105.50      3.88 o 
  -1   1  11       23.49       20.76      1.83 o 
   0   1  11       17.77       21.16      1.75 o 
   1   1  11       54.23       48.04      2.18 o 
   2   1  11       39.01       45.23      2.26 o 
   3   1  11      330.28      344.18      7.60 o 
   4   1  11      223.99      218.07      9.43 o 
   5   1  11      114.36      104.49      5.23 o 
   6   1  11      616.30      644.29     15.93 o 
   7   1  11      418.85      406.65     11.58 o 
   8   1  11       29.06       30.66      3.28 o 
   9   1  11       16.65       22.88      3.17 o 
  10   1  11       36.91       67.52      5.32 o 
 -10   2  11       14.33       16.65      5.70 o 
  -9   2  11        9.78        6.02      3.13 o 
  -8   2  11       10.96       13.57      3.47 o 
  -7   2  11        0.03       -1.15      1.72 o 
  -6   2  11      216.64      214.27      7.28 o 
  -5   2  11       68.62       67.49      4.60 o 
  -4   2  11        8.44        8.47      1.68 o 
  -3   2  11      111.32      118.52      5.03 o 
  -2   2  11       19.85       16.81      1.69 o 
  -1   2  11       30.92       29.61      2.09 o 
   0   2  11      608.25      652.07     13.86 o 
   1   2  11       26.32       28.86      2.85 o 
   2   2  11        0.01       -0.68      0.96 o 
   3   2  11      202.23      199.06      5.15 o 
   4   2  11        7.64        4.76      1.87 o 
   5   2  11       55.47       55.49      3.71 o 
   6   2  11      153.08      131.06      5.97 o 
   7   2  11        0.67        2.10      1.74 o 
   8   2  11        9.38        6.90      2.20 o 
   9   2  11       15.87       10.51      3.06 o 
  10   2  11        0.67        5.41      2.64 o 
 -10   3  11       48.27       57.54      7.48 o 
  -9   3  11       51.94       65.40      6.55 o 
  -8   3  11       38.17       37.46      4.03 o 
  -7   3  11       16.26       16.92      3.06 o 
  -6   3  11        3.10        4.98      1.76 o 
  -5   3  11       77.71       88.22      7.76 o 
  -4   3  11       18.64       13.62      2.77 o 
  -3   3  11      739.55      762.18     17.68 o 
  -2   3  11        0.01       -0.58      1.20 o 
  -1   3  11       74.96       65.25      3.91 o 
   0   3  11       14.68       17.05      1.76 o 
   1   3  11        9.01       12.40      1.59 o 
   2   3  11        0.42       -0.28      1.03 o 
   3   3  11      739.21      791.53     18.26 o 
   4   3  11       52.43       48.00      3.31 o 
   5   3  11       90.89       91.80      6.72 o 
   6   3  11        3.93        7.28      2.15 o 
   7   3  11        6.89        6.84      2.39 o 
   8   3  11       34.70       33.89      4.05 o 
   9   3  11       40.75       33.95      4.88 o 
  10   3  11       68.71       89.67     10.32 o 
  -9   4  11        6.88        6.36      3.30 o 
  -8   4  11        9.05        9.11      3.16 o 
  -7   4  11      172.45      197.79      8.96 o 
  -6   4  11        2.67        0.95      1.80 o 
  -5   4  11        0.48        0.23      1.69 o 
  -4   4  11       15.12       12.05      2.16 o 
  -3   4  11       23.37       18.40      2.31 o 
  -2   4  11       86.93       69.69      4.46 o 
  -1   4  11      120.39      120.69      5.30 o 
   0   4  11       92.97      107.14      4.46 o 
   1   4  11       96.82       84.99      4.32 o 
   2   4  11       52.59       44.81      2.75 o 
   3   4  11       80.31       73.68      3.54 o 
   4   4  11       65.19       65.44      4.06 o 
   5   4  11        0.43       -0.39      2.05 o 
   6   4  11        4.86        2.23      2.29 o 
   7   4  11      157.16      141.35      8.64 o 
   8   4  11        7.82        7.79      3.24 o 
   9   4  11        2.10       -0.96      3.02 o 
  -9   5  11        3.34        5.20      4.35 o 
  -8   5  11        6.94        3.43      2.89 o 
  -7   5  11       31.40       42.96      5.46 o 
  -6   5  11       37.05       43.69      4.29 o 
  -5   5  11       91.19       90.63      5.94 o 
  -4   5  11       34.72       32.85      6.02 o 
  -3   5  11      167.14      159.90      6.63 o 
  -2   5  11       66.71       58.69      3.99 o 
  -1   5  11       33.25       30.01      2.65 o 
   0   5  11        3.95        5.61      1.57 o 
   1   5  11        2.84        2.32      1.42 o 
   2   5  11       33.02       30.88      2.66 o 
   3   5  11      147.06      134.30      5.47 o 
   4   5  11       28.98       23.89      3.11 o 
   5   5  11       94.12       82.44      6.39 o 
   6   5  11       12.70       18.20      3.69 o 
   7   5  11       23.76       25.43      4.39 o 
   8   5  11        3.03        1.92      3.05 o 
   9   5  11       13.10        9.41      4.04 o 
  -8   6  11        5.51        4.20      2.84 o 
  -7   6  11       10.11        4.57      2.67 o 
  -6   6  11        6.63        5.98      2.61 o 
  -5   6  11       86.45       77.74      6.51 o 
  -4   6  11      151.38      150.04      8.39 o 
  -3   6  11        4.65        5.25      2.17 o 
  -2   6  11      131.36      129.75     13.39 o 
  -1   6  11      182.58      179.97      8.17 o 
   0   6  11      106.87      116.42      9.79 o 
   1   6  11       96.94       88.48      4.61 o 
   2   6  11      127.45      129.13      6.00 o 
   3   6  11        0.07        1.89      1.74 o 
   4   6  11      175.42      183.88      8.40 o 
   5   6  11      135.39      129.06      8.41 o 
   6   6  11        0.59        4.40      3.20 o 
   7   6  11       16.61       18.56      4.48 o 
   8   6  11       14.29       17.93      4.49 o 
  -7   7  11        7.51       17.93      3.65 o 
  -6   7  11        2.08        4.64      2.86 o 
  -5   7  11        0.21        2.81      2.55 o 
  -4   7  11       15.03       17.06      3.41 o 
  -3   7  11        4.67        5.79      2.42 o 
  -2   7  11       13.71       26.66      3.48 o 
  -1   7  11       26.23       20.77      3.23 o 
   0   7  11        2.47        0.82      2.06 o 
   1   7  11       75.64       71.38      5.37 o 
   2   7  11        6.21       11.47      2.51 o 
   3   7  11       34.41       33.60      3.51 o 
   4   7  11        9.69        6.71      2.87 o 
   5   7  11        1.26        3.91      3.14 o 
   6   7  11        3.09        7.37      3.66 o 
   7   7  11       27.73       29.07      5.28 o 
  -5   8  11       51.04       59.04      5.64 o 
  -4   8  11       33.78       39.55      4.54 o 
  -3   8  11       57.53       37.37      4.26 o 
  -2   8  11        0.20       -0.15      2.55 o 
  -1   8  11       10.74       17.08      4.97 o 
   0   8  11       63.40       50.92      5.05 o 
   1   8  11        2.28        1.14      2.69 o 
   2   8  11        1.12        2.49      2.65 o 
   3   8  11       36.22       34.30      4.47 o 
   4   8  11       15.61       13.67      4.64 o 
   5   8  11       24.86       18.72      5.47 o 
  -2   9  11       15.56       19.48      4.03 o 
  -1   9  11       24.46       19.66      4.10 o 
   0   9  11        0.01        3.24      3.23 o 
   1   9  11        7.30        5.36      3.89 o 
   2   9  11        1.43        4.86      3.69 o 
 -10   0  12        6.94        8.45      5.04 o 
  -8   0  12        0.00        1.50      3.48 o 
  -6   0  12       33.69       22.14      3.82 o 
  -4   0  12      368.67      324.91     10.58 o 
  -2   0  12      230.81      231.34     13.69 o 
   0   0  12     3231.04     3478.22     85.56 o 
   2   0  12      152.43      155.53      6.11 o 
   4   0  12      177.34      153.61     13.59 o 
   6   0  12        6.02       10.48      3.26 o 
   8   0  12        1.26       -2.09      2.87 o 
  10   0  12        0.08       -2.13      3.70 o 
 -10   1  12        2.00       13.88      4.01 o 
  -9   1  12        1.39       -0.94      2.40 o 
  -8   1  12        0.51        0.47      2.22 o 
  -7   1  12      142.30      161.93      9.60 o 
  -6   1  12      176.15      182.87      7.76 o 
  -5   1  12      622.34      653.84     17.26 o 
  -4   1  12       41.83       43.18      4.43 o 
  -3   1  12        3.33        4.16      1.24 o 
  -2   1  12       26.35       27.81      2.16 o 
  -1   1  12        2.48        2.01      1.14 o 
   0   1  12        4.75        7.30      1.26 o 
   1   1  12       33.23       27.63      2.09 o 
   2   1  12      117.95      114.37      5.45 o 
   3   1  12       22.03       16.71      2.01 o 
   4   1  12        0.10        2.27      1.25 o 
   5   1  12      500.41      514.99     13.14 o 
   6   1  12      102.50      103.71      5.61 o 
   7   1  12      131.49      129.19      6.32 o 
   8   1  12        3.55        3.39      2.03 o 
   9   1  12        0.02       -3.16      2.39 o 
  10   1  12        0.14        3.21      2.67 o 
 -10   2  12        3.66        5.52      3.65 o 
  -9   2  12        0.18       -0.65      2.48 o 
  -8   2  12      181.87      196.50     10.23 o 
  -7   2  12       65.89       81.90      5.59 o 
  -6   2  12       50.74       44.86      4.03 o 
  -5   2  12       95.11       92.17      4.83 o 
  -4   2  12       50.71       43.08      4.48 o 
  -3   2  12        3.60        4.58      1.46 o 
  -2   2  12       48.44       63.98      3.20 o 
  -1   2  12       17.87       15.50      1.68 o 
   0   2  12       77.83       74.48      3.55 o 
   1   2  12        1.93        2.30      1.26 o 
   2   2  12       75.41       87.64      3.89 o 
   3   2  12        6.85        9.37      1.54 o 
   4   2  12       24.73       23.01      2.79 o 
   5   2  12       67.01       60.11      5.55 o 
   6   2  12       42.70       51.46      4.36 o 
   7   2  12       45.54       52.12      4.63 o 
   8   2  12       96.39      100.32      6.54 o 
   9   2  12        0.44        2.04      2.69 o 
  10   2  12        1.38       -2.09      2.81 o 
  -9   3  12        1.08        1.67      2.77 o 
  -8   3  12       63.45       45.88      4.69 o 
  -7   3  12        0.24        2.01      2.21 o 
  -6   3  12       41.72       32.93      3.45 o 
  -5   3  12       25.72       26.01      2.77 o 
  -4   3  12       15.94       13.13      2.05 o 
  -3   3  12       52.62       47.81      3.37 o 
  -2   3  12      152.97      160.61      6.72 o 
  -1   3  12       45.37       32.22      2.74 o 
   0   3  12        0.73        0.90      1.11 o 
   1   3  12       36.86       32.23      2.41 o 
   2   3  12       57.58       50.89      3.10 o 
   3   3  12       58.01       49.93      3.09 o 
   4   3  12        2.50        0.78      1.95 o 
   5   3  12       50.28       53.93      4.37 o 
   6   3  12       34.57       32.32      4.99 o 
   7   3  12        0.38        0.99      2.12 o 
   8   3  12       47.04       37.37      5.25 o 
   9   3  12       13.37       15.31      3.83 o 
  -9   4  12       10.61       13.50      3.96 o 
  -8   4  12        3.18        2.14      3.03 o 
  -7   4  12        0.01        3.67      2.27 o 
  -6   4  12       79.13       89.93      5.94 o 
  -5   4  12      184.97      162.02      7.02 o 
  -4   4  12       40.55       32.85      3.66 o 
  -3   4  12       47.20       42.63      4.81 o 
  -2   4  12        4.13        3.68      1.74 o 
  -1   4  12       21.30       16.14      2.16 o 
   0   4  12      129.55      124.80      6.07 o 
   1   4  12       27.17       32.64      4.20 o 
   2   4  12       34.89       32.39      2.45 o 
   3   4  12       27.74       23.93      2.31 o 
   4   4  12       68.55       62.75      5.22 o 
   5   4  12      108.59       83.10      6.30 o 
   6   4  12      140.48      126.13     11.06 o 
   7   4  12        1.63        1.80      2.66 o 
   8   4  12        0.34        1.85      3.01 o 
   9   4  12       13.75       15.20      4.24 o 
  -8   5  12        7.17        3.41      3.02 o 
  -7   5  12       24.40       26.56      3.79 o 
  -6   5  12       18.30        9.18      2.84 o 
  -5   5  12        0.22       -1.35      1.98 o 
  -4   5  12      164.13      156.94      8.16 o 
  -3   5  12        5.83        1.83      1.76 o 
  -2   5  12      292.78      312.77     11.48 o 
  -1   5  12      704.41      775.28     20.32 o 
   0   5  12        9.21       10.96      1.97 o 
   1   5  12      776.01      823.09     17.81 o 
   2   5  12      420.04      408.99     10.65 o 
   3   5  12        4.19        2.19      1.58 o 
   4   5  12      165.59      145.53      7.81 o 
   5   5  12        0.22       -0.56      2.48 o 
   6   5  12        6.80        3.61      2.84 o 
   7   5  12       13.16        9.47      3.61 o 
   8   5  12        1.04       -1.53      3.07 o 
  -7   6  12       16.10        6.48      2.98 o 
  -6   6  12        2.80        2.05      2.48 o 
  -5   6  12      119.34       99.88      6.04 o 
  -4   6  12       14.73       11.24      3.23 o 
  -3   6  12      132.43      133.38      8.25 o 
  -2   6  12        4.09        6.31      2.35 o 
  -1   6  12      283.60      320.16     10.80 o 
   0   6  12      219.01      263.59      8.91 o 
   1   6  12      382.55      394.95     11.22 o 
   2   6  12       15.92       26.64      2.83 o 
   3   6  12      132.11      139.29      6.54 o 
   4   6  12       24.18       29.85      3.74 o 
   5   6  12       46.78       33.29      4.55 o 
   6   6  12       15.50       11.86      3.59 o 
   7   6  12       10.78        2.63      3.40 o 
  -6   7  12       47.43       47.71      5.27 o 
  -5   7  12      125.21      114.47      7.84 o 
  -4   7  12       10.00        2.65      2.75 o 
  -3   7  12        5.47        2.61      2.36 o 
  -2   7  12       81.93       89.31      6.33 o 
  -1   7  12        4.17       10.64      2.76 o 
   0   7  12        2.97        1.50      2.27 o 
   1   7  12        5.62        5.51      2.66 o 
   2   7  12       61.82       66.43      5.45 o 
   3   7  12       31.02       25.41      3.39 o 
   4   7  12       16.72       10.20      3.22 o 
   5   7  12       76.85       57.78      7.43 o 
   6   7  12       11.19       10.98      4.25 o 
  -5   8  12       22.72       20.65      4.47 o 
  -4   8  12        3.44       -3.51      2.61 o 
  -3   8  12        0.36        1.24      2.48 o 
  -2   8  12      111.38      147.47     11.45 o 
  -1   8  12       40.95       41.39      4.83 o 
   0   8  12       48.83       29.84      4.31 o 
   1   8  12       15.91       14.89      3.48 o 
   2   8  12       44.87       61.26      5.56 o 
   3   8  12        1.23        5.31      3.30 o 
   4   8  12        9.55        9.88      3.94 o 
  -1   9  12        1.07       -0.87      3.10 o 
   0   9  12        0.57       -0.11      2.95 o 
   1   9  12        0.57        0.53      3.22 o 
  -9   0  13       12.12       11.30      5.29 o 
  -7   0  13       41.33       42.85      6.49 o 
  -5   0  13      185.08      195.71     12.31 o 
  -3   0  13       20.50       14.31      4.22 o 
  -1   0  13       47.92       34.26      5.00 o 
   1   0  13       18.46        9.13      2.72 o 
   3   0  13       17.29       14.51      2.19 o 
   5   0  13       56.98       58.06      5.43 o 
   7   0  13       91.83      105.15      8.37 o 
   9   0  13        8.68        6.14      3.92 o 
 -10   1  13        1.53       -0.61      3.35 o 
  -9   1  13        5.90        7.37      3.03 o 
  -8   1  13        2.79        2.20      2.51 o 
  -7   1  13      104.04       96.42      7.92 o 
  -6   1  13       33.26       35.35      4.17 o 
  -5   1  13        7.02        9.28      2.32 o 
  -4   1  13       60.24       57.44      3.74 o 
  -3   1  13      193.68      198.30      6.52 o 
  -2   1  13       82.63      106.91      4.30 o 
  -1   1  13        0.11       -0.17      1.06 o 
   0   1  13        1.67        2.31      1.18 o 
   1   1  13        5.18        3.72      1.33 o 
   2   1  13      119.05      130.33      4.70 o 
   3   1  13      199.63      214.16      7.11 o 
   4   1  13       13.07       11.88      3.97 o 
   5   1  13       61.75       60.70      6.31 o 
   6   1  13        8.12       16.36      4.51 o 
   7   1  13       51.27       44.45      4.27 o 
   8   1  13        4.17        4.00      2.52 o 
   9   1  13        4.61        6.23      3.01 o 
  10   1  13        3.00        1.18      3.48 o 
  -9   2  13       33.98       26.86      3.99 o 
  -8   2  13        5.57        2.22      2.55 o 
  -7   2  13      362.06      399.89     14.44 o 
  -6   2  13       12.15        9.66      2.40 o 
  -5   2  13      249.67      261.46      9.23 o 
  -4   2  13       58.10       55.38      4.66 o 
  -3   2  13        0.41        0.45      1.36 o 
  -2   2  13      265.52      244.79      7.40 o 
  -1   2  13      513.90      499.03     15.93 o 
   0   2  13       37.39       32.27      2.79 o 
   1   2  13      409.69      409.62      9.79 o 
   2   2  13      147.30      155.94      6.36 o 
   3   2  13       19.23       22.68      2.35 o 
   4   2  13      120.19      106.74      7.01 o 
   5   2  13      550.84      591.25     16.57 o 
   6   2  13       28.57       19.60      3.15 o 
   7   2  13      314.31      347.89     11.76 o 
   8   2  13        6.98        5.65      2.54 o 
   9   2  13       35.09       37.55      4.69 o 
  -9   3  13       11.69       14.01      3.59 o 
  -8   3  13        0.39        2.76      2.60 o 
  -7   3  13       15.51       14.63      3.02 o 
  -6   3  13        9.85       12.28      2.50 o 
  -5   3  13       47.58       53.28      3.89 o 
  -4   3  13       97.41       91.68      6.91 o 
  -3   3  13       89.54      119.15      5.57 o 
  -2   3  13      116.28      110.18      5.77 o 
  -1   3  13      181.16      172.20      5.62 o 
   0   3  13        4.76        5.21      1.49 o 
   1   3  13      319.88      322.19      8.97 o 
   2   3  13       79.51       81.65      4.04 o 
   3   3  13      156.26      181.48      5.98 o 
   4   3  13       76.79       77.86      5.19 o 
   5   3  13        3.35        6.28      2.26 o 
   6   3  13        0.45       -1.62      1.89 o 
   7   3  13       13.54       10.89      4.42 o 
   8   3  13        0.83       -1.04      2.62 o 
   9   3  13        2.97        5.16      3.31 o 
  -9   4  13       10.38       12.18      4.12 o 
  -8   4  13       11.45        6.24      4.12 o 
  -7   4  13       69.93       92.83      5.78 o 
  -6   4  13       23.65       26.37      3.22 o 
  -5   4  13      274.69      259.87      8.83 o 
  -4   4  13       86.58       61.03      4.20 o 
  -3   4  13       17.27       18.45      2.75 o 
  -2   4  13      230.43      229.98      8.40 o 
  -1   4  13      613.50      643.51     15.82 o 
   0   4  13      461.92      470.68     11.32 o 
   1   4  13      662.84      692.87     16.68 o 
   2   4  13      219.83      226.40      7.62 o 
   3   4  13       20.88       19.49      2.41 o 
   4   4  13       57.68       50.50      6.15 o 
   5   4  13      231.33      214.99     10.12 o 
   6   4  13        6.06        7.70      3.01 o 
   7   4  13       24.37       43.56      5.95 o 
   8   4  13       22.17       16.34      4.16 o 
   9   4  13       10.28       13.61      4.15 o 
  -8   5  13        3.77        2.97      3.56 o 
  -7   5  13        2.36        3.56      2.71 o 
  -6   5  13        9.10       12.27      2.98 o 
  -5   5  13       29.86       15.19      4.00 o 
  -4   5  13       32.23       29.17      3.18 o 
  -3   5  13      185.99      184.51      8.56 o 
  -2   5  13       39.01       41.57      4.07 o 
  -1   5  13       64.51       43.77      4.41 o 
   0   5  13        2.19        5.07      2.12 o 
   1   5  13       21.93       18.80      2.41 o 
   2   5  13       35.97       31.23      2.84 o 
   3   5  13      271.21      280.20      8.70 o 
   4   5  13        8.17        7.25      2.80 o 
   5   5  13        9.11        5.42      2.87 o 
   6   5  13        0.13       -4.64      2.32 o 
   7   5  13        0.71        5.79      3.47 o 
   8   5  13        5.55        2.44      3.94 o 
  -7   6  13        4.83        7.16      2.90 o 
  -6   6  13       45.20       48.72      4.51 o 
  -5   6  13       96.04       86.03      9.09 o 
  -4   6  13       10.20       15.56      3.27 o 
  -3   6  13      132.71      133.51      7.57 o 
  -2   6  13       18.88       19.46      3.85 o 
  -1   6  13      123.27      154.36      7.91 o 
   0   6  13      128.76      136.24      7.42 o 
   1   6  13       86.07      102.67      5.86 o 
   2   6  13       34.36       31.57      3.07 o 
   3   6  13       99.31      101.01      5.35 o 
   4   6  13       14.38        9.42      3.12 o 
   5   6  13       90.56       82.48     11.81 o 
   6   6  13       43.45       48.24      5.67 o 
   7   6  13        2.17        5.40      3.77 o 
  -6   7  13        3.05        3.96      3.29 o 
  -5   7  13       34.56       21.38      4.03 o 
  -4   7  13       10.25        4.16      2.93 o 
  -3   7  13       22.62       15.14      3.23 o 
  -2   7  13       16.53       25.64      3.76 o 
  -1   7  13       62.90       42.75      4.64 o 
   0   7  13        3.64       -1.52      2.15 o 
   1   7  13       58.67       62.60      5.25 o 
   2   7  13        4.64       11.03      2.96 o 
   3   7  13       41.87       35.11      3.79 o 
   4   7  13       26.36       21.32      4.36 o 
   5   7  13       40.18       34.49      5.13 o 
   6   7  13        0.18        2.85      3.89 o 
  -4   8  13        7.11        6.10      3.20 o 
  -3   8  13        0.10       -1.42      2.58 o 
  -2   8  13       49.03       44.88      4.88 o 
  -1   8  13       22.00       32.09      4.58 o 
   0   8  13        2.65        0.69      2.73 o 
   1   8  13        7.68       14.57      3.65 o 
   2   8  13       99.20      121.16      7.71 o 
   3   8  13        3.19        2.13      3.90 o 
   4   8  13        0.01       -0.52      4.05 o 
  -8   0  14       29.51       17.62      5.42 o 
  -6   0  14       51.39       30.44      8.00 o 
  -4   0  14        8.87        4.95      2.97 o 
  -2   0  14       36.28       39.37      4.20 o 
   0   0  14        0.29       -1.21      1.55 o 
   2   0  14      113.99      103.74      6.78 o 
   4   0  14        1.84        1.55      2.89 o 
   6   0  14       10.34        6.23      4.09 o 
   8   0  14       15.37        7.96     10.46 o 
  -9   1  14        2.82        3.69      3.12 o 
  -8   1  14       45.59       36.68      4.85 o 
  -7   1  14       35.85       24.50      3.96 o 
  -6   1  14      153.59      146.37      9.02 o 
  -5   1  14       83.18       79.93      9.25 o 
  -4   1  14       17.70       17.18      2.48 o 
  -3   1  14       12.47       11.09      2.12 o 
  -2   1  14       71.15       71.01      5.87 o 
  -1   1  14        5.21        2.07      1.32 o 
   0   1  14        0.00        1.34      1.27 o 
   1   1  14        6.30        8.12      1.69 o 
   2   1  14      128.53      126.56      6.10 o 
   3   1  14        1.89        3.45      1.33 o 
   4   1  14      152.48      156.23      7.01 o 
   5   1  14      197.22      186.56      8.01 o 
   6   1  14       47.99       39.27      3.96 o 
   7   1  14       26.40       19.35      4.03 o 
   8   1  14       31.00       37.36      7.63 o 
   9   1  14       10.54        6.51      3.26 o 
  -9   2  14        5.88        2.96      3.10 o 
  -8   2  14       84.04       85.98      7.02 o 
  -7   2  14        8.82        7.75      2.90 o 
  -6   2  14        0.62        8.83      2.85 o 
  -5   2  14      177.00      157.34      6.78 o 
  -4   2  14       92.08       88.19      4.92 o 
  -3   2  14        6.99        2.78      2.03 o 
  -2   2  14      254.02      255.85     11.84 o 
  -1   2  14      138.22      138.80      5.20 o 
   0   2  14      179.38      187.39      5.93 o 
   1   2  14       28.04       29.48      2.48 o 
   2   2  14      210.50      224.81      7.55 o 
   3   2  14        4.53        4.89      1.64 o 
   4   2  14       48.86       33.98      3.49 o 
   5   2  14      124.30      122.54      6.70 o 
   6   2  14        7.05        4.53      2.23 o 
   7   2  14        7.76        7.93      2.73 o 
   8   2  14       62.17       49.54      4.91 o 
   9   2  14        2.05        0.69      2.86 o 
  -9   3  14        0.06       -3.62      2.85 o 
  -8   3  14        0.10       -0.62      2.86 o 
  -7   3  14       24.63       24.36      3.56 o 
  -6   3  14        5.48        2.41      2.42 o 
  -5   3  14      158.68      185.82      7.60 o 
  -4   3  14      486.75      491.11     14.35 o 
  -3   3  14       17.40       24.10      2.78 o 
  -2   3  14      242.38      222.31      7.45 o 
  -1   3  14      251.57      245.93      7.71 o 
   0   3  14        5.30        3.48      1.89 o 
   1   3  14      258.32      245.53      7.62 o 
   2   3  14      263.99      260.86      7.37 o 
   3   3  14        0.02        1.28      1.50 o 
   4   3  14      327.40      367.52     11.75 o 
   5   3  14      215.14      196.95     11.30 o 
   6   3  14       12.61        8.00      2.57 o 
   7   3  14       31.33       34.63      4.33 o 
   8   3  14        0.00        6.75      3.23 o 
   9   3  14       10.35        9.38      3.84 o 
  -8   4  14        2.22        1.69      3.55 o 
  -7   4  14       83.84       97.64      9.52 o 
  -6   4  14       52.96       56.80      5.38 o 
  -5   4  14      152.35      150.11      7.90 o 
  -4   4  14       48.02       52.62      5.62 o 
  -3   4  14       84.42       72.25      4.58 o 
  -2   4  14      679.01      630.13     15.84 o 
  -1   4  14       30.37       26.31      2.83 o 
   0   4  14       12.37        9.03      2.05 o 
   1   4  14       48.57       47.49      3.87 o 
   2   4  14      490.28      478.57     14.20 o 
   3   4  14      120.08      114.45      4.78 o 
   4   4  14      100.62       98.56      6.09 o 
   5   4  14      223.76      203.84     10.34 o 
   6   4  14      100.17       93.22     10.35 o 
   7   4  14       38.19       27.75      5.14 o 
   8   4  14        4.22        0.11      3.18 o 
  -7   5  14        0.00       -0.42      2.92 o 
  -6   5  14       62.10       61.11      5.92 o 
  -5   5  14        0.23        3.09      2.38 o 
  -4   5  14       36.02       32.10      3.41 o 
  -3   5  14        1.20        4.95      1.95 o 
  -2   5  14        1.47        2.96      1.82 o 
  -1   5  14       55.73       48.03      4.14 o 
   0   5  14       17.74       13.77      2.78 o 
   1   5  14       57.78       51.63      3.99 o 
   2   5  14        4.04        2.53      1.80 o 
   3   5  14        0.55        1.81      1.78 o 
   4   5  14       28.45       13.48      3.55 o 
   5   5  14        0.05        0.20      2.85 o 
   6   5  14       53.26       43.24      5.33 o 
   7   5  14        1.98       -2.62      3.19 o 
  -6   6  14       18.90       10.57      4.01 o 
  -5   6  14        0.00        2.55      2.96 o 
  -4   6  14        0.02        3.70      3.01 o 
  -3   6  14       22.92       18.40      3.36 o 
  -2   6  14        0.14        2.57      2.29 o 
  -1   6  14       26.86       23.80      3.59 o 
   0   6  14        3.65       -0.01      2.06 o 
   1   6  14       19.09       14.37      2.64 o 
   2   6  14        6.95        9.09      2.49 o 
   3   6  14        8.73        7.60      2.91 o 
   4   6  14        0.97        1.57      2.93 o 
   5   6  14        1.45        1.84      3.08 o 
   6   6  14       32.74       31.14      5.12 o 
  -5   7  14        0.09       -0.05      2.79 o 
  -4   7  14       36.86       36.40      4.56 o 
  -3   7  14       13.79        5.32      4.55 o 
  -2   7  14        8.72        7.17      2.96 o 
  -1   7  14       50.24       45.62      4.70 o 
   0   7  14        1.59        0.99      2.21 o 
   1   7  14       62.69       54.05      5.14 o 
   2   7  14       33.63       21.84      3.61 o 
   3   7  14       17.52       12.88      4.30 o 
   4   7  14       34.44       39.27      5.43 o 
   5   7  14        0.36        1.25      3.75 o 
  -3   8  14        8.35       11.66      3.69 o 
  -2   8  14       38.21       48.65      5.39 o 
  -1   8  14       23.03       24.61      4.25 o 
   0   8  14       37.41       67.53      6.80 o 
   1   8  14       16.64       15.60      3.91 o 
   2   8  14       19.86       17.67      3.83 o 
   3   8  14       28.87       36.52      6.43 o 
  -9   0  15        0.59        1.20      4.49 o 
  -7   0  15       58.52       56.34      8.04 o 
  -5   0  15      625.34      795.31     48.46 o 
  -3   0  15       14.03       24.33      4.63 o 
  -1   0  15       44.21       39.47      4.29 o 
   1   0  15        0.78        3.53      3.50 o 
   3   0  15        4.71        8.54      3.31 o 
   5   0  15      184.76      237.85     53.00 o 
   7   0  15       48.21       49.32      7.94 o 
   9   0  15        0.58       11.81      5.46 o 
  -9   1  15        4.68       17.46      4.61 o 
  -8   1  15        1.20        6.60      3.19 o 
  -7   1  15       10.42       12.40      3.47 o 
  -6   1  15       14.50       11.06      3.43 o 
  -5   1  15        0.95        1.59      2.02 o 
  -4   1  15      128.82      113.94      7.16 o 
  -3   1  15        4.01        4.13      2.11 o 
  -2   1  15       27.15       14.24      3.37 o 
  -1   1  15      398.87      380.00     10.32 o 
   0   1  15        1.35        0.32      1.40 o 
   1   1  15      689.65      701.22     16.72 o 
   2   1  15       21.36       15.31      2.18 o 
   3   1  15       24.79       25.87      2.93 o 
   4   1  15       51.55       52.95      5.09 o 
   5   1  15       22.15       20.30      3.51 o 
   6   1  15        0.65        5.27      2.84 o 
   7   1  15        2.34        0.37      2.84 o 
   8   1  15        0.74        1.39      3.18 o 
   9   1  15        5.35        9.44      4.35 o 
  -9   2  15       79.68       92.19     11.13 o 
  -8   2  15        7.11       12.66      3.97 o 
  -7   2  15        7.45        7.57      3.52 o 
  -6   2  15       69.42       62.55      7.68 o 
  -5   2  15       10.06       15.37      4.34 o 
  -4   2  15      269.65      247.23      9.10 o 
  -3   2  15      122.60      136.44      6.75 o 
  -2   2  15      128.53      108.77      7.83 o 
  -1   2  15        0.59        0.40      1.28 o 
   0   2  15      261.69      286.61      8.47 o 
   1   2  15        3.74        3.39      1.90 o 
   2   2  15      120.15      109.65      7.73 o 
   3   2  15       77.24       83.08      4.70 o 
   4   2  15      245.11      252.82     14.83 o 
   5   2  15       28.10       39.91      4.00 o 
   6   2  15       73.43       57.93      4.97 o 
   7   2  15        2.25        4.57      2.74 o 
   8   2  15        5.75        4.97      2.79 o 
   9   2  15       40.13       63.02      8.01 o 
  -8   3  15        0.00        4.76      3.32 o 
  -7   3  15        4.92        3.79      3.12 o 
  -6   3  15       11.17       11.46      3.16 o 
  -5   3  15        4.96       12.27      2.59 o 
  -4   3  15       78.27       62.99      6.39 o 
  -3   3  15       90.76       87.68      5.04 o 
  -2   3  15       22.30       22.39      2.98 o 
  -1   3  15       24.72       25.12      2.71 o 
   0   3  15        2.69        3.40      1.45 o 
   1   3  15       40.80       52.43      3.41 o 
   2   3  15       27.55       26.24      4.18 o 
   3   3  15      109.22      125.04      7.62 o 
   4   3  15      151.13      129.83      7.05 o 
   5   3  15        8.47       10.82      3.11 o 
   6   3  15        7.76       15.01      3.35 o 
   7   3  15       10.23        5.05      2.94 o 
   8   3  15        0.46        4.44      4.83 o 
  -8   4  15       10.41        1.59      3.14 o 
  -7   4  15       27.98       32.20      4.52 o 
  -6   4  15        1.94        0.63      2.22 o 
  -5   4  15        3.89        5.16      2.28 o 
  -4   4  15       62.45       61.79      4.49 o 
  -3   4  15      134.88      132.87      8.08 o 
  -2   4  15       91.59       80.93      5.04 o 
  -1   4  15        0.86        5.24      1.99 o 
   0   4  15        3.17        4.33      1.96 o 
   1   4  15       73.98       80.25      4.40 o 
   2   4  15       49.45       40.21      3.21 o 
   3   4  15       87.05       74.89      4.77 o 
   4   4  15       36.68       31.25      4.28 o 
   5   4  15        2.33        6.49      3.00 o 
   6   4  15        3.39        1.17      3.16 o 
   7   4  15       19.91       26.25      4.60 o 
   8   4  15        5.61        4.49      3.62 o 
  -7   5  15       41.20       55.12      6.03 o 
  -6   5  15        0.14       -2.55      2.41 o 
  -5   5  15       36.18       27.99      4.00 o 
  -4   5  15        3.59        5.47      2.32 o 
  -3   5  15       37.38       36.00      3.59 o 
  -2   5  15        9.40       12.90      2.54 o 
  -1   5  15       16.07        8.79      2.35 o 
   0   5  15        2.74        0.22      1.89 o 
   1   5  15       25.98       19.49      2.76 o 
   2   5  15       13.36       14.70      2.46 o 
   3   5  15       97.76       89.78      6.69 o 
   4   5  15        5.74        2.48      2.92 o 
   5   5  15       10.77       12.21      3.57 o 
   6   5  15        0.87       -1.29      2.86 o 
   7   5  15       24.10       29.00      5.12 o 
  -6   6  15       92.45       95.10      9.20 o 
  -5   6  15       29.22       36.01      4.97 o 
  -4   6  15        0.09       -1.24      3.06 o 
  -3   6  15        8.93       19.34      5.70 o 
  -2   6  15       17.30       21.08      3.81 o 
  -1   6  15       25.86       19.22      3.40 o 
   0   6  15        2.77        2.83      2.34 o 
   1   6  15       18.07       14.37      2.94 o 
   2   6  15       63.24       73.00      5.04 o 
   3   6  15       13.02       13.34      3.30 o 
   4   6  15        1.08        6.77      3.45 o 
   5   6  15       19.28       17.19      4.14 o 
   6   6  15       96.79      120.28      8.99 o 
  -4   7  15       23.25       28.14      4.22 o 
  -3   7  15        0.02        3.34      3.09 o 
  -2   7  15        0.07        3.21      2.63 o 
  -1   7  15        7.90        4.54      3.20 o 
   0   7  15        0.09        0.56      2.57 o 
   1   7  15        5.73        8.61      3.12 o 
   2   7  15        1.20        2.28      2.76 o 
   3   7  15        0.62        3.28      3.89 o 
   4   7  15       23.30       26.53      4.89 o 
  -1   8  15        3.06       -0.68      2.89 o 
   0   8  15        0.69        4.21      3.20 o 
   1   8  15        8.06        2.77      3.33 o 
  -8   0  16       14.00        2.93      4.77 o 
  -6   0  16      317.83      355.01     19.08 o 
  -4   0  16       32.04       39.35      6.03 o 
  -2   0  16        3.68        4.00      2.33 o 
   0   0  16       62.31       61.35      5.57 o 
   2   0  16       46.06       47.22      6.18 o 
   4   0  16       26.31       37.14      6.18 o 
   6   0  16      369.74      377.61     23.86 o 
   8   0  16        0.19       -2.56      4.25 o 
  -8   1  16       26.08       37.86      5.32 o 
  -7   1  16        0.82        1.67      2.64 o 
  -6   1  16        4.89       12.92      3.20 o 
  -5   1  16      142.80      127.10      8.06 o 
  -4   1  16      108.95      109.79      7.16 o 
  -3   1  16      100.02      113.25      6.15 o 
  -2   1  16      131.61      126.43      6.49 o 
  -1   1  16        1.00        0.51      1.50 o 
   0   1  16        0.94       -0.39      1.45 o 
   1   1  16       22.69       16.28      2.37 o 
   2   1  16      179.44      201.19      7.14 o 
   3   1  16       56.56       50.57      4.82 o 
   4   1  16       16.08       18.39      3.17 o 
   5   1  16       76.13       69.81      7.73 o 
   6   1  16        2.45        2.95      2.90 o 
   7   1  16        3.16        1.47      3.05 o 
   8   1  16       13.74       12.76      7.01 o 
  -8   2  16        6.35        8.32      3.64 o 
  -7   2  16        4.17        2.88      2.91 o 
  -6   2  16       83.25       86.97      6.81 o 
  -5   2  16       11.61       15.89      3.49 o 
  -4   2  16       71.64       59.58      4.70 o 
  -3   2  16      204.64      195.68      8.39 o 
  -2   2  16      160.49      149.79      7.23 o 
  -1   2  16       67.72       65.00      4.62 o 
   0   2  16      111.33      104.52      6.14 o 
   1   2  16      122.89      129.93      7.40 o 
   2   2  16      202.67      188.91     10.35 o 
   3   2  16      110.66      118.23      7.52 o 
   4   2  16       49.49       44.76      4.87 o 
   5   2  16        4.67        6.36      3.14 o 
   6   2  16       28.49       28.23      5.20 o 
   7   2  16        4.11        3.48      3.63 o 
   8   2  16       18.70       15.07      5.19 o 
  -8   3  16       54.63       76.88     11.79 o 
  -7   3  16        3.00       -0.08      2.60 o 
  -6   3  16       35.34       49.34      7.55 o 
  -5   3  16       88.69       76.64      5.55 o 
  -4   3  16       45.18       37.29      3.79 o 
  -3   3  16      109.22      111.51      6.47 o 
  -2   3  16       24.91       20.21      2.88 o 
  -1   3  16       52.98       61.32      5.38 o 
   0   3  16       10.55       13.88      2.49 o 
   1   3  16       79.20       88.35      4.98 o 
   2   3  16       36.53       27.16      2.71 o 
   3   3  16      204.38      222.84     12.47 o 
   4   3  16       15.39       12.10      2.82 o 
   5   3  16       56.62       51.62      7.65 o 
   6   3  16       17.57       20.04      3.68 o 
   7   3  16        2.44        1.68      2.91 o 
   8   3  16       18.72       41.54      5.62 o 
  -7   4  16       28.77       27.05      6.92 o 
  -6   4  16       17.26       10.53      5.01 o 
  -5   4  16       10.38       13.16      3.11 o 
  -4   4  16      153.41      166.93      7.62 o 
  -3   4  16      101.22      115.08      6.15 o 
  -2   4  16       52.91       54.68      7.09 o 
  -1   4  16        0.73        0.92      1.89 o 
   0   4  16      440.25      480.77     13.09 o 
   1   4  16        4.73        1.02      2.01 o 
   2   4  16       75.45       85.81      4.68 o 
   3   4  16      174.55      208.95      9.21 o 
   4   4  16      110.41      129.91      8.42 o 
   5   4  16       49.72       54.94      5.82 o 
   6   4  16       28.20       12.22      4.00 o 
   7   4  16       19.40       27.18      4.83 o 
  -6   5  16        0.05       -0.46      2.98 o 
  -5   5  16       10.54        9.05      3.08 o 
  -4   5  16        8.91       10.96      2.85 o 
  -3   5  16        2.48        3.27      2.18 o 
  -2   5  16        0.36       -1.53      1.93 o 
  -1   5  16       17.44       19.18      2.94 o 
   0   5  16        0.99        0.85      2.01 o 
   1   5  16        8.07        9.96      3.11 o 
   2   5  16        1.87        0.49      2.53 o 
   3   5  16       33.37       37.96      4.93 o 
   4   5  16        7.30        9.10      3.58 o 
   5   5  16        0.03        4.94      5.48 o 
   6   5  16        0.64       -0.39      3.15 o 
  -5   6  16        1.47        0.40      2.78 o 
  -4   6  16        5.76        7.31      3.15 o 
  -3   6  16       15.80       16.71      4.55 o 
  -2   6  16        3.73        1.82      2.45 o 
  -1   6  16        3.49        1.91      2.68 o 
   0   6  16       18.75       24.89      3.63 o 
   1   6  16       14.90       14.24      2.94 o 
   2   6  16        5.72        4.18      2.60 o 
   3   6  16       17.56       14.72      5.63 o 
   4   6  16        3.56        2.57      3.46 o 
   5   6  16        1.52        5.46      3.68 o 
  -3   7  16       60.99       64.08      6.07 o 
  -2   7  16        0.78        1.59      2.99 o 
  -1   7  16        0.83       -1.50      3.12 o 
   0   7  16        1.13        3.51      2.85 o 
   1   7  16        3.86        8.37      3.17 o 
   2   7  16        1.20       -1.28      2.79 o 
   3   7  16       64.95       98.79     18.63 o 
  -7   0  17        1.87        7.72      5.20 o 
  -5   0  17        0.40        3.89      3.52 o 
  -3   0  17      236.98      239.02     14.74 o 
  -1   0  17       18.56       11.86      3.49 o 
   1   0  17       23.33       22.58      3.72 o 
   3   0  17      119.77      148.39     12.18 o 
   5   0  17        1.59        1.63      4.02 o 
   7   0  17        5.04        2.50      4.37 o 
  -8   1  17       30.34       27.63      4.82 o 
  -7   1  17        0.46        3.76      3.33 o 
  -6   1  17        6.97        5.22      2.81 o 
  -5   1  17       22.25       25.53      3.95 o 
  -4   1  17       21.47       16.64      3.38 o 
  -3   1  17      168.96      156.53      9.84 o 
  -2   1  17        2.31        2.94      2.66 o 
  -1   1  17       29.90       35.10      3.20 o 
   0   1  17        3.06        2.00      1.69 o 
   1   1  17      119.00      119.78      5.79 o 
   2   1  17       22.54       19.97      2.55 o 
   3   1  17       74.66       74.00      5.97 o 
   4   1  17       10.53       11.87      3.26 o 
   5   1  17        6.22        3.92      3.01 o 
   6   1  17        4.13        5.10      2.93 o 
   7   1  17        3.34       -2.60      3.04 o 
   8   1  17       22.65       18.24      4.63 o 
  -8   2  17       25.24       20.92      4.67 o 
  -7   2  17        5.67       10.60      3.67 o 
  -6   2  17        1.91        0.03      2.78 o 
  -5   2  17       11.61        7.68      2.94 o 
  -4   2  17       45.07       46.60      5.08 o 
  -3   2  17      559.63      610.45     19.35 o 
  -2   2  17      159.29      130.88      8.12 o 
  -1   2  17      172.19      158.96      7.66 o 
   0   2  17        1.00        3.78      1.97 o 
   1   2  17      232.64      222.12      8.78 o 
   2   2  17      129.01      123.14      5.96 o 
   3   2  17      569.04      634.92     20.33 o 
   4   2  17       39.69       44.18      4.97 o 
   5   2  17        0.35       -1.39      2.63 o 
   6   2  17        0.46       -0.06      3.08 o 
   7   2  17        0.88        3.17      3.96 o 
  -7   3  17       54.88       68.69      6.84 o 
  -6   3  17       17.59       15.43      3.75 o 
  -5   3  17       15.25        8.79      3.26 o 
  -4   3  17       69.10       57.46      4.76 o 
  -3   3  17       71.43       88.79      5.98 o 
  -2   3  17       29.56       31.10      3.47 o 
  -1   3  17       36.87       37.48      3.95 o 
   0   3  17        0.00        1.62      2.00 o 
   1   3  17       46.19       45.85      3.71 o 
   2   3  17       52.65       66.12      4.50 o 
   3   3  17      159.35      206.86     10.45 o 
   4   3  17      136.13      124.13     13.82 o 
   5   3  17       15.48       12.12      3.60 o 
   6   3  17       33.30       30.39      4.86 o 
   7   3  17       37.32       45.08      6.78 o 
  -6   4  17        0.04        2.45      2.98 o 
  -5   4  17        0.01       -0.52      2.45 o 
  -4   4  17      107.24      116.55      7.15 o 
  -3   4  17      288.08      321.23     11.16 o 
  -2   4  17        1.49        0.66      1.97 o 
  -1   4  17       56.09       55.65      4.73 o 
   0   4  17        0.79        3.59      2.34 o 
   1   4  17       42.70       50.70      4.97 o 
   2   4  17        0.00        1.37      2.22 o 
   3   4  17      272.48      325.55     11.43 o 
   4   4  17       53.32       58.64      6.05 o 
   5   4  17        0.06        0.14      2.89 o 
   6   4  17        1.75       -3.53      3.32 o 
  -6   5  17       13.79       11.95      4.52 o 
  -5   5  17       42.79       28.69      4.69 o 
  -4   5  17       65.73       53.91      5.79 o 
  -3   5  17        1.07        1.98      2.36 o 
  -2   5  17       11.77       10.43      2.75 o 
  -1   5  17       44.09       54.90      4.50 o 
   0   5  17        0.33        1.07      2.49 o 
   1   5  17      143.31      126.37      8.33 o 
   2   5  17       16.53       14.38      3.02 o 
   3   5  17        5.19        7.25      3.34 o 
   4   5  17       44.00       34.65      5.19 o 
   5   5  17       25.26       19.02      4.25 o 
  -4   6  17       21.98       12.43      3.73 o 
  -3   6  17       53.97       71.13      8.32 o 
  -2   6  17        0.08        1.98      3.62 o 
  -1   6  17        6.80       24.34      9.12 o 
   0   6  17       32.06       20.85      3.38 o 
   1   6  17       24.39       24.96      4.30 o 
   2   6  17        0.27       -1.43      2.46 o 
   3   6  17       29.19       45.33      6.98 o 
   4   6  17       19.24       23.50      4.78 o 
  -1   7  17        3.20       -0.79      3.04 o 
   0   7  17        0.00       -0.72      2.82 o 
   1   7  17        7.75        9.67      3.53 o 
  -6   0  18       45.26       37.19      7.04 o 
  -4   0  18       59.31       71.96      8.73 o 
  -2   0  18      496.30      522.34     35.75 o 
   0   0  18       22.95        6.52      2.70 o 
   2   0  18      509.85      619.69     22.50 o 
   4   0  18        0.01       -0.65      3.39 o 
   6   0  18       53.60       51.50     17.11 o 
  -7   1  18        4.20        8.13      3.66 o 
  -6   1  18        3.65        4.25      2.99 o 
  -5   1  18       37.86       47.32      5.25 o 
  -4   1  18      269.17      258.23     11.69 o 
  -3   1  18       22.81       16.42      3.51 o 
  -2   1  18        3.83        2.99      2.18 o 
  -1   1  18       30.73       23.52      3.24 o 
   0   1  18        2.42        2.88      1.79 o 
   1   1  18       66.75       54.71      4.16 o 
   2   1  18       19.49       14.13      2.48 o 
   3   1  18       54.81       51.09      5.24 o 
   4   1  18      135.97      128.82     11.55 o 
   5   1  18       47.14       62.82      6.05 o 
   6   1  18        0.49       -0.62      2.84 o 
   7   1  18       18.92       21.19      4.41 o 
  -7   2  18        0.02        2.55      3.35 o 
  -6   2  18        0.66       -1.87      2.61 o 
  -5   2  18        5.91        5.50      2.85 o 
  -4   2  18       63.26       61.97      9.39 o 
  -3   2  18        6.63        6.23      2.47 o 
  -2   2  18        7.94        6.14      2.30 o 
  -1   2  18        4.60        2.35      2.21 o 
   0   2  18        4.82        1.36      2.16 o 
   1   2  18        0.40        2.22      1.80 o 
   2   2  18       72.30       62.52      4.96 o 
   3   2  18        1.77       -4.61      2.39 o 
   4   2  18       24.75       19.81      4.07 o 
   5   2  18       18.64       24.95      4.29 o 
   6   2  18        8.42       10.82      3.66 o 
   7   2  18        1.26       -0.57      3.47 o 
  -6   3  18        7.65        5.99      4.39 o 
  -5   3  18       35.01       31.80      4.69 o 
  -4   3  18       20.91       18.34      3.33 o 
  -3   3  18        3.69        6.81      2.60 o 
  -2   3  18       28.32       20.81      3.28 o 
  -1   3  18       28.12       25.34      3.26 o 
   0   3  18       15.93       22.71      3.17 o 
   1   3  18       13.05        4.94      3.37 o 
   2   3  18       27.82       23.45      3.47 o 
   3   3  18       10.98       11.27      3.52 o 
   4   3  18       15.32       14.01      3.79 o 
   5   3  18       40.92       42.49      5.40 o 
   6   3  18        3.56        2.24      4.26 o 
  -6   4  18        5.40        6.15      3.47 o 
  -5   4  18        1.42        2.24      3.06 o 
  -4   4  18       18.34       19.72      4.03 o 
  -3   4  18      100.86      122.34      7.30 o 
  -2   4  18       18.93        9.61      2.84 o 
  -1   4  18       60.03       60.67      5.09 o 
   0   4  18        9.56        4.36      2.28 o 
   1   4  18       89.43       95.30      7.11 o 
   2   4  18        7.71        4.41      2.62 o 
   3   4  18       51.50       57.56      6.90 o 
   4   4  18       21.33       37.97      7.18 o 
   5   4  18        0.10        1.51      3.78 o 
   6   4  18        5.45        2.49      4.40 o 
  -5   5  18       12.87        8.68      3.58 o 
  -4   5  18       28.69       40.14      4.72 o 
  -3   5  18       23.44       17.47      3.57 o 
  -2   5  18       18.20       16.04      3.46 o 
  -1   5  18       52.89       50.37      5.60 o 
   0   5  18        0.45        0.48      2.67 o 
   1   5  18       74.15       79.27      6.63 o 
   2   5  18        0.02        3.44      3.42 o 
   3   5  18       22.34       18.74      6.10 o 
   4   5  18       27.21       20.96      6.90 o 
   5   5  18       34.69       26.89      6.17 o 
  -3   6  18        5.67       -0.15      3.81 o 
  -2   6  18        2.06        3.36      4.61 o 
  -1   6  18        0.39        4.19      3.26 o 
   0   6  18        9.23        9.85      3.07 o 
   1   6  18        2.39        0.80      2.78 o 
   2   6  18       12.60        9.38      4.05 o 
   3   6  18       19.51       14.55      5.51 o 
  -7   0  19       21.99       30.55      7.27 o 
  -5   0  19       17.98       23.40      6.12 o 
  -3   0  19      253.60      227.43     15.77 o 
  -1   0  19      116.41      119.02      8.58 o 
   1   0  19      262.81      299.73     13.49 o 
   3   0  19      329.52      372.60     20.31 o 
   5   0  19        2.65       -5.25      3.78 o 
  -6   1  19        0.31       -0.99      2.69 o 
  -5   1  19        2.44        4.40      2.96 o 
  -4   1  19      138.75      161.19     11.11 o 
  -3   1  19      159.03      164.14     12.51 o 
  -2   1  19        2.82        3.69      2.76 o 
  -1   1  19        7.73        4.31      2.51 o 
   0   1  19        3.21        3.76      2.02 o 
   1   1  19        0.07        2.12      1.87 o 
   2   1  19        1.62       -1.96      2.45 o 
   3   1  19       80.16       71.68      6.36 o 
   4   1  19       34.96       44.96      7.06 o 
   5   1  19        0.14        0.00      2.86 o 
   6   1  19        2.20       -5.41      2.93 o 
  -6   2  19        4.78        8.08      3.74 o 
  -5   2  19       43.03       51.93      8.31 o 
  -4   2  19       12.68        6.82      3.02 o 
  -3   2  19        0.20       -1.66      2.50 o 
  -2   2  19       77.19       68.89      5.34 o 
  -1   2  19        6.92        4.48      2.37 o 
   0   2  19       38.39       40.01      4.20 o 
   1   2  19       16.56       21.29      2.96 o 
   2   2  19      105.70       91.11      7.74 o 
   3   2  19        0.61        0.17      2.79 o 
   4   2  19       39.56       30.21      4.75 o 
   5   2  19       19.03       27.41      6.73 o 
   6   2  19        4.63       10.03      5.46 o 
  -6   3  19        6.50        6.51      3.81 o 
  -5   3  19       27.91       24.39      4.70 o 
  -4   3  19       28.27       16.03      3.86 o 
  -3   3  19       20.77       17.89      3.27 o 
  -2   3  19       34.63       34.07      3.94 o 
  -1   3  19        0.26        0.44      2.22 o 
   0   3  19        0.10       -3.63      2.28 o 
   1   3  19        5.82        7.00      2.77 o 
   2   3  19        1.34        3.39      2.47 o 
   3   3  19        0.37       -0.60      2.94 o 
   4   3  19       11.60       12.41      3.93 o 
   5   3  19       45.30       44.89      5.86 o 
  -5   4  19        0.16        0.85      3.11 o 
  -4   4  19        0.33       -0.20      2.55 o 
  -3   4  19       23.62       29.36      3.90 o 
  -2   4  19        0.89        0.52      2.49 o 
  -1   4  19        0.53       -1.46      2.20 o 
   0   4  19        0.42        2.50      2.49 o 
   1   4  19        3.44        3.69      2.49 o 
   2   4  19        2.38        3.44      3.12 o 
   3   4  19       34.55       48.77      6.74 o 
   4   4  19        7.57        6.43      6.05 o 
   5   4  19        0.11        2.21      5.30 o 
  -3   5  19       28.29       24.72      3.98 o 
  -2   5  19        0.90       -2.96      3.26 o 
  -1   5  19        0.00        1.89      2.61 o 
   0   5  19        4.49        6.69      3.22 o 
   1   5  19        9.34       12.75      3.46 o 
   2   5  19        5.04        5.99      4.04 o 
   3   5  19       88.38       87.56     13.41 o 
   0   6  19       32.28       27.09      4.65 o 
  -6   0  20        0.21        3.10      4.42 o 
  -4   0  20      432.90      461.62     23.83 o 
  -2   0  20       57.62       54.28      8.17 o 
   0   0  20      434.25      440.65     17.94 o 
   2   0  20       64.22       66.94      8.85 o 
   4   0  20      247.38      249.77     17.91 o 
   6   0  20        7.92        5.82      5.26 o 
  -6   1  20        0.94       -1.23      3.43 o 
  -5   1  20       41.37       45.59      5.43 o 
  -4   1  20        0.15        1.75      3.04 o 
  -3   1  20        0.55        5.23      2.90 o 
  -2   1  20        9.62        7.93      3.04 o 
  -1   1  20        1.67        3.09      2.49 o 
   0   1  20        8.90        5.59      2.63 o 
   1   1  20        0.49        0.14      2.97 o 
   2   1  20        2.56        1.59      4.45 o 
   3   1  20        9.69        7.51      3.57 o 
   4   1  20        0.24        0.10      3.19 o 
   5   1  20       29.29       31.49      5.08 o 
  -5   2  20       31.27       38.01      5.26 o 
  -4   2  20       10.61        8.27      3.13 o 
  -3   2  20        0.18        2.73      3.02 o 
  -2   2  20       87.26       96.56      6.52 o 
  -1   2  20        5.02        1.57      3.17 o 
   0   2  20       24.67       29.56      3.89 o 
   1   2  20        3.26        1.89      2.57 o 
   2   2  20       36.15       45.13      5.54 o 
   3   2  20        3.30        4.24      3.36 o 
   4   2  20        8.50        5.02      3.71 o 
   5   2  20       44.29       62.74      7.81 o 
  -5   3  20        1.63       -0.74      3.01 o 
  -4   3  20       15.75       20.19      4.18 o 
  -3   3  20       54.73       55.26      5.95 o 
  -2   3  20        6.09        7.40      2.93 o 
  -1   3  20        2.49        3.29      2.41 o 
   0   3  20        1.01       -2.20      2.60 o 
   1   3  20        0.66        2.31      2.48 o 
   2   3  20       14.46       17.40      4.73 o 
   3   3  20       12.20       12.24      4.59 o 
   4   3  20        0.68        1.66      3.47 o 
  -4   4  20        2.28        4.54      3.76 o 
  -3   4  20       21.34       27.87      4.16 o 
  -2   4  20       78.55      100.34      6.99 o 
  -1   4  20        0.12       -0.46      2.40 o 
   0   4  20       40.26       38.98      4.47 o 
   1   4  20        1.95        5.29      2.84 o 
   2   4  20      134.79      177.91     19.51 o 
   3   4  20       50.26       45.66      8.75 o 
  -2   5  20        0.53       -2.28      2.77 o 
  -1   5  20        1.93        1.33      3.12 o 
   0   5  20        0.34       -1.00      2.95 o 
   1   5  20        1.98        0.85      4.10 o 
  -5   0  21       40.87       40.06     10.37 o 
  -3   0  21        9.36       11.15      5.33 o 
  -1   0  21       64.74       82.32      9.86 o 
   1   0  21       92.47      100.51      8.58 o 
   3   0  21        0.10        1.38      4.71 o 
   5   0  21       41.73       60.02      9.26 o 
  -5   1  21        0.00       -5.43      2.72 o 
  -4   1  21      144.30      124.51     10.31 o 
  -3   1  21       34.40       43.10      5.21 o 
  -2   1  21        9.09        9.29      3.41 o 
  -1   1  21        9.26        9.38      2.95 o 
   0   1  21        1.65        1.96      2.76 o 
   1   1  21        0.71       -3.77      2.24 o 
   2   1  21        0.04        0.64      3.23 o 
   3   1  21       19.82       30.84      9.79 o 
   4   1  21      143.03      137.96     16.16 o 
  -4   2  21       33.98       42.04      5.41 o 
  -3   2  21       46.30       59.90      6.41 o 
  -2   2  21        1.93        0.92      2.85 o 
  -1   2  21       10.45        9.03      3.13 o 
   0   2  21        2.75        4.03      2.78 o 
   1   2  21       28.58       26.32      3.86 o 
   2   2  21        7.95        2.22      3.12 o 
   3   2  21       11.94       17.16      4.80 o 
   4   2  21       19.36       22.95      6.84 o 
  -3   3  21       60.19       59.57      6.20 o 
  -2   3  21        0.12       -2.17      2.81 o 
  -1   3  21       22.62       27.96      4.41 o 
   0   3  21        0.00       -3.40      2.63 o 
   1   3  21        7.46        9.52      3.74 o 
   2   3  21        2.06        7.95      4.38 o 
   3   3  21       25.17       40.99      8.47 o 
  -2   4  21        4.80        7.25      3.28 o 
  -1   4  21       76.44      102.44      7.90 o 
   0   4  21        1.27        6.40      3.32 o 
   1   4  21       66.66       92.82      7.95 o 
   2   4  21        6.09        6.38      4.82 o 
  -2   0  22      142.26      119.76     12.27 o 
   0   0  22       59.67       49.01     10.73 o 
   2   0  22      168.60      145.49     13.70 o 
  -3   1  22       19.72       15.01      4.02 o 
  -2   1  22       14.91       14.59      4.20 o 
  -1   1  22       38.95       44.89      7.56 o 
   0   1  22        3.39        7.01      3.08 o 
   1   1  22       26.94       28.82      4.61 o 
   2   1  22        3.99        5.68      3.79 o 
   3   1  22       27.66       40.05      9.25 o 
  -2   2  22       20.64       13.90      4.01 o 
  -1   2  22       34.79       38.90      4.73 o 
   0   2  22      171.87      222.00     10.39 o 
   1   2  22       26.57       28.55      7.42 o 
   2   2  22       37.40       28.33      5.87 o 
  -1   3  22       11.68       19.36      3.84 o 
   0   3  22        0.03       -0.91      2.90 o 
   1   3  22        2.69        3.57      3.49 o 
                                                 
